# Supplementary material for: Reconstruction of Bacterial and Viral Genomes from Multiple Metagenomes
Source: Front Microbiol. 2016 Apr 12;7:469. doi: 10.3389/fmicb.2016.00469 (PMC4828583; doi:10.3389/fmicb.2016.00469)
Supplement: Supplementary file 3 [file Table3.xlsx]

## Sheet: Sheet1
Number of reads classified in the families identified in each metagenome.
MH0002_081224	Number of Reads		MH0003_081203	Number of Reads		MH0003_081224	Number of Reads		MH0009_081224	Number of Reads		MH0011_081203	Number of Reads		MH0011_081224	Number of Reads		MH0012_081203	Number of Reads		MH0012_081224	Number of Reads		MH0014_081203	Number of Reads		MH0014_081224	Number of Reads		MH0016_081203	Number of Reads		MH0016_081224	Number of Reads		MH0020_081224	Number of Reads		MH0021_081224	Number of Reads		MH0024_081224	Number of Reads		MH0025_090120	Number of Reads		MH0028_081223	Number of Reads
Eubacteriaceae	1352288		Bacteroidaceae	271612		Bacteroidaceae	948202		Eubacteriaceae	335158		Bacteroidaceae	247641		Bacteroidaceae	464347		Bacteroidaceae	145063		Bacteroidaceae	289827		Enterobacteriaceae	527695		Enterobacteriaceae	889664		Bacteroidaceae	936284		Bacteroidaceae	1735128		Bacteroidaceae	1767185		Bacteroidaceae	695711		Bacteroidaceae	383011		Bacteroidaceae	998260		Bacteroidaceae	685750
Bacteroidaceae	640624		Ruminococcaceae	185786		Ruminococcaceae	533458		Bacteroidaceae	162758		Ruminococcaceae	129236		Lachnospiraceae	225380		Ruminococcaceae	144383		Ruminococcaceae	266884		Bacteroidaceae	329994		Bacteroidaceae	609561		Eubacteriaceae	118320		Eubacteriaceae	218968		Porphyromonadaceae	453950		Eubacteriaceae	366306		Porphyromonadaceae	357228		Enterobacteriaceae	373786		Eubacteriaceae	273049
Rikenellaceae	294600		Lachnospiraceae	87570		Lachnospiraceae	297606		Ruminococcaceae	135298		Lachnospiraceae	116036		Ruminococcaceae	193539		Lachnospiraceae	66370		Lachnospiraceae	128906		Ruminococcaceae	187849		Ruminococcaceae	292365		Ruminococcaceae	105575		Ruminococcaceae	216209		Ruminococcaceae	305985		Ruminococcaceae	258447		Ruminococcaceae	315531		Eubacteriaceae	257692		Ruminococcaceae	253557
Ruminococcaceae	260159		Streptococcaceae	67200		Streptococcaceae	237948		Lachnospiraceae	102561		Porphyromonadaceae	64979		Porphyromonadaceae	119451		Porphyromonadaceae	59813		Porphyromonadaceae	114949		Lachnospiraceae	100668		Lachnospiraceae	184595		Lachnospiraceae	101219		Lachnospiraceae	183957		Lachnospiraceae	90468		Lachnospiraceae	255760		Rikenellaceae	265293		Ruminococcaceae	252654		Porphyromonadaceae	224170
Lachnospiraceae	258425		Eubacteriaceae	62333		Eubacteriaceae	217782		Clostridiaceae	75390		Rikenellaceae	52983		Clostridiaceae	92308		Eubacteriaceae	48024		Eubacteriaceae	93909		Rikenellaceae	85760		Eubacteriaceae	141779		Porphyromonadaceae	95396		Porphyromonadaceae	172371		Rikenellaceae	87127		Porphyromonadaceae	236759		Lachnospiraceae	252553		Lachnospiraceae	229075		Lachnospiraceae	199267
Verrucomicrobiaceae	129991		Rikenellaceae	45105		Porphyromonadaceae	137618		Prevotellaceae	69332		Clostridiaceae	47799		Eubacteriaceae	81477		Clostridiaceae	41155		Clostridiaceae	79225		Eubacteriaceae	73228		Rikenellaceae	120741		Clostridiaceae	48360		Rikenellaceae	59920		Eubacteriaceae	47983		Rikenellaceae	232852		Eubacteriaceae	234558		Porphyromonadaceae	191679		Rikenellaceae	191676
Porphyromonadaceae	96088		Porphyromonadaceae	40418		Rikenellaceae	114001		Porphyromonadaceae	65755		Eubacteriaceae	42302		Rikenellaceae	71199		Rikenellaceae	33922		Rikenellaceae	59498		Porphyromonadaceae	63747		Porphyromonadaceae	112722		Rikenellaceae	39165		Clostridiaceae	41184		Clostridiaceae	34596		Clostridiaceae	68609		Clostridiaceae	44197		Rikenellaceae	121589		Enterobacteriaceae	165040
Clostridiaceae	52607		Clostridiaceae	26358		Clostridiaceae	82923		Enterobacteriaceae	53982		Prevotellaceae	31358		Prevotellaceae	48651		Verrucomicrobiaceae	30822		Verrucomicrobiaceae	56938		Clostridiaceae	42408		Clostridiaceae	77071		Enterobacteriaceae	8610		Enterobacteriaceae	14286		Bifidobacteriaceae	29552		Bifidobacteriaceae	31096		Enterobacteriaceae	19538		Clostridiaceae	62011		Clostridiaceae	112650
Enterobacteriaceae	46214		Lactobacillaceae	18671		Lactobacillaceae	64627		Rikenellaceae	44747		Verrucomicrobiaceae	25900		Verrucomicrobiaceae	38689		Enterobacteriaceae	20674		Enterobacteriaceae	38590		Prevotellaceae	6953		Prevotellaceae	11761		Prevotellaceae	7386		Prevotellaceae	12987		Enterobacteriaceae	10592		Verrucomicrobiaceae	18694		Prevotellaceae	16368		Verrucomicrobiaceae	50278		Bifidobacteriaceae	27460
Bifidobacteriaceae	18660		Enterobacteriaceae	10784		Enterobacteriaceae	30752		Verrucomicrobiaceae	19961		Enterobacteriaceae	11486		Enterobacteriaceae	18562		Bifidobacteriaceae	20295		Bifidobacteriaceae	35274		Burkholderiaceae	6603		Bacillaceae	10889		Flavobacteriaceae	5432		Flavobacteriaceae	9753		Prevotellaceae	10106		Enterobacteriaceae	16290		Bacillaceae	13782		Bifidobacteriaceae	34132		Bacillaceae	16389
Streptococcaceae	16923		Coriobacteriaceae	6559		Prevotellaceae	15406		Bacillaceae	13030		Burkholderiaceae	7783		Streptococcaceae	14664		Veillonellaceae	12832		Veillonellaceae	22672		Oscillospiraceae	6270		Streptococcaceae	10393		Streptococcaceae	5122		Streptococcaceae	9479		Bacillaceae	8978		Streptococcaceae	13940		Oscillospiraceae	13354		Oscillospiraceae	17142		Burkholderiaceae	16282
Bacillaceae	12699		Bifidobacteriaceae	5033		Coriobacteriaceae	15235		Streptococcaceae	12944		Bifidobacteriaceae	7699		Bacillaceae	14078		Prevotellaceae	10242		Prevotellaceae	19721		Bacillaceae	5710		Peptostreptococcaceae	8918		Bacillaceae	5110		Bacillaceae	9082		Coriobacteriaceae	7041		Bacillaceae	13143		Spirochaetaceae	11329		Brachyspiraceae	14809		Verrucomicrobiaceae	16212
Erysipelotrichaceae	12252		Burkholderiaceae	4656		Veillonellaceae	14380		Flavobacteriaceae	10651		Streptococcaceae	6991		Flavobacteriaceae	11450		Burkholderiaceae	7981		Bacillaceae	14812		Pseudomonadaceae	5599		Oscillospiraceae	8869		Burkholderiaceae	4956		Burkholderiaceae	7189		Flavobacteriaceae	6900		Coriobacteriaceae	12209		Flavobacteriaceae	10927		Prevotellaceae	14284		Oscillospiraceae	14234
Oscillospiraceae	11680		Prevotellaceae	4621		Bifidobacteriaceae	12744		Burkholderiaceae	9035		Bacillaceae	6708		Bifidobacteriaceae	10226		Oscillospiraceae	7866		Oscillospiraceae	14232		Bifidobacteriaceae	5533		Burkholderiaceae	8748		Coriobacteriaceae	4249		Pseudomonadaceae	5871		Streptococcaceae	6149		Burkholderiaceae	9050		Burkholderiaceae	10671		Bacillaceae	13531		Coriobacteriaceae	12764
Coriobacteriaceae	9294		Oscillospiraceae	4612		Oscillospiraceae	11575		Oscillospiraceae	7727		Pseudomonadaceae	6485		Burkholderiaceae	9440		Bacillaceae	7457		Burkholderiaceae	13690		Streptococcaceae	5402		Bifidobacteriaceae	7777		Pseudomonadaceae	4015		Peptococcaceae	5576		Burkholderiaceae	4460		Prevotellaceae	8251		Pseudomonadaceae	9660		Burkholderiaceae	13068		Flavobacteriaceae	12271
Burkholderiaceae	8676		Veillonellaceae	4372		Bacillaceae	10856		Pseudomonadaceae	7439		Flavobacteriaceae	5660		Pseudomonadaceae	8523		Coriobacteriaceae	6321		Pseudomonadaceae	11045		Peptostreptococcaceae	4882		Pseudomonadaceae	7712		Oscillospiraceae	3556		Coriobacteriaceae	5545		Peptostreptococcaceae	4352		Peptostreptococcaceae	8231		Streptococcaceae	9504		Desulfovibrionaceae	12323		Prevotellaceae	11580
Prevotellaceae	8656		Pseudomonadaceae	3595		Burkholderiaceae	10648		Peptococcaceae	6880		Streptomycetaceae	5479		Campylobacteraceae	8495		Pseudomonadaceae	6156		Coriobacteriaceae	10840		Streptomycetaceae	4760		Peptococcaceae	6774		Peptococcaceae	3248		Oscillospiraceae	5173		Peptococcaceae	4144		Flavobacteriaceae	7779		Coriobacteriaceae	8505		Streptococcaceae	11978		Streptomycetaceae	11461
Peptostreptococcaceae	8451		Streptomycetaceae	3575		Leuconostocaceae	10267		Streptomycetaceae	6802		Coriobacteriaceae	5026		Streptomycetaceae	6885		Streptomycetaceae	5862		Streptomycetaceae	10464		Coriobacteriaceae	4728		Flavobacteriaceae	6314		Comamonadaceae	2858		Cytophagaceae	4978		Pseudomonadaceae	4019		Campylobacteraceae	7423		Peptococcaceae	7748		Pseudomonadaceae	11730		Pseudomonadaceae	11266
Pseudomonadaceae	8137		Bacillaceae	3271		Flavobacteriaceae	9737		Peptostreptococcaceae	6735		Oscillospiraceae	5002		Desulfovibrionaceae	6659		Peptococcaceae	4999		Flavobacteriaceae	9926		Peptococcaceae	4034		Coriobacteriaceae	6224		Cytophagaceae	2810		Peptostreptococcaceae	4753		Spirochaetaceae	3914		Pseudomonadaceae	6980		Streptomycetaceae	7738		Coriobacteriaceae	10654		Peptostreptococcaceae	11135
Desulfovibrionaceae	7879		Leuconostocaceae	2939		Pseudomonadaceae	8736		Bifidobacteriaceae	6668		Desulfovibrionaceae	4976		Spirochaetaceae	6543		Flavobacteriaceae	4960		Streptococcaceae	9480		Comamonadaceae	3647		Streptomycetaceae	6041		Desulfovibrionaceae	2789		Sphingobacteriaceae	4548		Desulfovibrionaceae	3791		Oscillospiraceae	6827		Peptostreptococcaceae	6854		Streptomycetaceae	10463		Streptococcaceae	10787
Flavobacteriaceae	7834		Flavobacteriaceae	2747		Streptomycetaceae	8020		Veillonellaceae	6624		Comamonadaceae	4487		Oscillospiraceae	6330		Spirochaetaceae	4647		Peptococcaceae	9424		Rhizobiaceae	3324		Spirochaetaceae	5437		Streptomycetaceae	2743		Lactobacillaceae	4375		Lactobacillaceae	3142		Peptococcaceae	6446		Lactobacillaceae	5965		Flavobacteriaceae	10397		Desulfovibrionaceae	9478
Streptomycetaceae	7517		Comamonadaceae	2554		Peptococcaceae	6975		Coriobacteriaceae	6336		Campylobacteraceae	3952		Peptococcaceae	6304		Comamonadaceae	4609		Spirochaetaceae	8787		Desulfovibrionaceae	3277		Comamonadaceae	4863		Peptostreptococcaceae	2690		Spirochaetaceae	4198		Cytophagaceae	3115		Spirochaetaceae	6118		Comamonadaceae	5808		Moraxellaceae	8841		Peptococcaceae	8893
Lactobacillaceae	6928		Peptococcaceae	2493		Peptostreptococcaceae	6935		Desulfovibrionaceae	6129		Peptococcaceae	3854		Coriobacteriaceae	6228		Streptococcaceae	4498		Comamonadaceae	7786		Flavobacteriaceae	3268		Rhizobiaceae	4836		Erysipelotrichaceae	2483		Erysipelotrichaceae	4178		Sphingobacteriaceae	3103		Streptomycetaceae	5824		Paenibacillaceae	5792		Erysipelotrichaceae	8512		Comamonadaceae	8745
Peptococcaceae	6862		Desulfovibrionaceae	2456		Comamonadaceae	5878		Spirochaetaceae	5962		Spirochaetaceae	3588		Mycoplasmataceae	6100		Desulfovibrionaceae	4426		Desulfovibrionaceae	7562		Spirochaetaceae	3255		Paenibacillaceae	4664		Sphingobacteriaceae	2475		Comamonadaceae	4103		Oscillospiraceae	2908		Lactobacillaceae	5449		Cytophagaceae	5636		Peptostreptococcaceae	7972		Erysipelotrichaceae	7388
Spirochaetaceae	5832		Peptostreptococcaceae	2129		Desulfovibrionaceae	5848		Mycoplasmataceae	5635		Erysipelotrichaceae	3577		Erysipelotrichaceae	5833		Rhizobiaceae	3712		Peptostreptococcaceae	6903		Paenibacillaceae	3153		Desulfovibrionaceae	4459		Enterococcaceae	2423		Enterococcaceae	4091		Veillonellaceae	2771		Erysipelotrichaceae	4785		Rhizobiaceae	5423		Comamonadaceae	7602		Spirochaetaceae	7386
Campylobacteraceae	5392		Alcaligenaceae	1933		Erysipelotrichaceae	5751		Pasteurellaceae	5458		Rhizobiaceae	3462		Cytophagaceae	5665		Peptostreptococcaceae	3625		Paenibacillaceae	6778		Rhodobacteraceae	3084		Erysipelotrichaceae	4306		Alcaligenaceae	2404		Desulfovibrionaceae	4032		Streptomycetaceae	2759		Desulfovibrionaceae	4729		Sphingobacteriaceae	5167		Enterococcaceae	7420		Rhizobiaceae	7041
Comamonadaceae	5231		Erysipelotrichaceae	1898		Spirochaetaceae	5390		Lactobacillaceae	5336		Rhodobacteraceae	3409		Comamonadaceae	5557		Paenibacillaceae	3598		Rhizobiaceae	6627		Bradyrhizobiaceae	2755		Rhodobacteraceae	4146		Spirochaetaceae	2374		Campylobacteraceae	3927		Comamonadaceae	2555		Mycoplasmataceae	4710		Desulfovibrionaceae	5146		Peptococcaceae	7286		Alcaligenaceae	6923
Mycoplasmataceae	4504		Rhizobiaceae	1883		Enterococcaceae	5387		Comamonadaceae	5098		Cytophagaceae	3385		Peptostreptococcaceae	5395		Erysipelotrichaceae	3332		Rhodobacteraceae	6223		Rhodospirillaceae	2695		Lactobacillaceae	3994		Lactobacillaceae	2284		Streptomycetaceae	3682		Paenibacillaceae	2451		Comamonadaceae	4543		Rhodobacteraceae	4866		Spirochaetaceae	6775		Rhodobacteraceae	6363
Paenibacillaceae	4307		Rhodobacteraceae	1842		Paenibacillaceae	5298		Campylobacteraceae	4850		Alcaligenaceae	3358		Lactobacillaceae	5255		Rhodobacteraceae	3307		Erysipelotrichaceae	6143		Alcaligenaceae	2544		Veillonellaceae	3786		Rhizobiaceae	2215		Alcaligenaceae	3516		Campylobacteraceae	2241		Paenibacillaceae	4373		Mycoplasmataceae	4726		Rhodobacteraceae	5779		Mycoplasmataceae	6094
Cytophagaceae	4281		Paenibacillaceae	1813		Pasteurellaceae	5171		Rhizobiaceae	4531		Bradyrhizobiaceae	3113		Sphingobacteriaceae	4860		Alcaligenaceae	3304		Lactobacillaceae	6076		Mycobacteriaceae	2540		Verrucomicrobiaceae	3605		Campylobacteraceae	2166		Paenibacillaceae	3493		Erysipelotrichaceae	2241		Rhizobiaceae	4355		Mycobacteriaceae	4502		Alcaligenaceae	5754		Bradyrhizobiaceae	6004
Rhodobacteraceae	4275		Rhodospirillaceae	1778		Sphingobacteriaceae	4843		Paenibacillaceae	4489		Xanthomonadaceae	2953		Rhizobiaceae	4734		Mycobacteriaceae	3296		Alcaligenaceae	5545		Veillonellaceae	2421		Alcaligenaceae	3545		Rhodobacteraceae	2083		Rhizobiaceae	3245		Rhizobiaceae	2188		Brachyspiraceae	3955		Bifidobacteriaceae	4494		Rhizobiaceae	5645		Paenibacillaceae	5964
Rhizobiaceae	4237		Spirochaetaceae	1764		Alcaligenaceae	4599		Cytophagaceae	4351		Mycobacteriaceae	2931		Rhodobacteraceae	4603		Rhodospirillaceae	3176		Mycobacteriaceae	5503		Verrucomicrobiaceae	2324		Bradyrhizobiaceae	3522		Paenibacillaceae	2073		Rhodobacteraceae	3129		Rhodobacteraceae	2041		Rhodobacteraceae	3918		Alcaligenaceae	4443		Lactobacillaceae	5302		Rhodospirillaceae	5902
Alcaligenaceae	4024		Bradyrhizobiaceae	1757		Rhizobiaceae	4590		Rhodobacteraceae	4091		Rhodospirillaceae	2907		Paenibacillaceae	4555		Lactobacillaceae	3174		Cytophagaceae	5499		Erysipelotrichaceae	2319		Rhodospirillaceae	3510		Bifidobacteriaceae	1723		Bifidobacteriaceae	2832		Pasteurellaceae	1832		Veillonellaceae	3863		Veillonellaceae	4295		Paenibacillaceae	5156		Cytophagaceae	5867
Mycobacteriaceae	3895		Mycobacteriaceae	1678		Rhodobacteraceae	4548		Bradyrhizobiaceae	3797		Paenibacillaceae	2861		Enterococcaceae	4281		Bradyrhizobiaceae	3085		Rhodospirillaceae	5429		Myxococcaceae	2303		Mycobacteriaceae	3382		Rhodospirillaceae	1628		Pasteurellaceae	2649		Enterococcaceae	1820		Alcaligenaceae	3847		Bradyrhizobiaceae	4278		Mycobacteriaceae	5042		Mycobacteriaceae	5860
Enterococcaceae	3820		Myxococcaceae	1609		Cytophagaceae	4481		Thermoanaerobacterales_Family_III._Incertae_Sedis	3680		Sphingobacteriaceae	2673		Alcaligenaceae	4199		Cytophagaceae	2838		Mycoplasmataceae	5423		Xanthomonadaceae	2174		Mycoplasmataceae	3377		Bradyrhizobiaceae	1619		Mycoplasmataceae	2513		Helicobacteraceae	1789		Thermoanaerobacterales_Family_III._Incertae_Sedis	3601		Rhodospirillaceae	3881		Campylobacteraceae	5033		Lactobacillaceae	5787
Rhodospirillaceae	3535		Enterococcaceae	1591		Bradyrhizobiaceae	3955		Enterococcaceae	3669		Peptostreptococcaceae	2647		Staphylococcaceae	4096		Myxococcaceae	2829		Bradyrhizobiaceae	5313		Micromonosporaceae	2151		Cytophagaceae	3320		Veillonellaceae	1598		Veillonellaceae	2507		Staphylococcaceae	1746		Staphylococcaceae	3563		Campylobacteraceae	3748		Rhodospirillaceae	4960		Campylobacteraceae	5668
Thermoanaerobacterales_Family_III._Incertae_Sedis	3452		Pasteurellaceae	1505		Rhodospirillaceae	3919		Mycobacteriaceae	3574		Myxococcaceae	2549		Thermoanaerobacterales_Family_III._Incertae_Sedis	3930		Xanthomonadaceae	2701		Myxococcaceae	4899		Pseudonocardiaceae	2074		Campylobacteraceae	2884		Mycobacteriaceae	1586		Xanthomonadaceae	2347		Mycoplasmataceae	1691		Bradyrhizobiaceae	3560		Erysipelotrichaceae	3728		Myxococcaceae	4927		Thermoanaerobacterales_Family_III._Incertae_Sedis	4854
Bradyrhizobiaceae	3451		Micromonosporaceae	1469		Mycobacteriaceae	3874		Staphylococcaceae	3448		Lactobacillaceae	2537		Mycobacteriaceae	3916		Mycoplasmataceae	2523		Xanthomonadaceae	4655		Lactobacillaceae	2072		Enterococcaceae	2877		Xanthomonadaceae	1524		Bradyrhizobiaceae	2343		Mycobacteriaceae	1678		Enterococcaceae	3503		Myxococcaceae	3712		Bradyrhizobiaceae	4904		Myxococcaceae	4840
Staphylococcaceae	3418		Sphingobacteriaceae	1447		Myxococcaceae	3472		Sphingobacteriaceae	3369		Geobacteraceae	2418		Bradyrhizobiaceae	3837		Pseudonocardiaceae	2508		Campylobacteraceae	4370		Cytophagaceae	1929		Xanthomonadaceae	2830		Pasteurellaceae	1506		Mycobacteriaceae	2311		Thermoanaerobacterales_Family_III._Incertae_Sedis	1659		Rhodospirillaceae	3479		Enterococcaceae	3599		Mycoplasmataceae	4821		Enterococcaceae	4767
Veillonellaceae	3410		Xanthomonadaceae	1437		Xanthomonadaceae	3240		Rhodospirillaceae	3326		Veillonellaceae	2397		Rhodospirillaceae	3649		Micromonosporaceae	2317		Enterococcaceae	4303		Sphingomonadaceae	1744		Myxococcaceae	2799		Geobacteraceae	1319		Staphylococcaceae	2293		Vibrionaceae	1590		Cytophagaceae	3368		Xanthomonadaceae	3568		Cytophagaceae	4784		Acidaminococcaceae	4693
Caulobacteraceae	3141		Pseudonocardiaceae	1388		Micromonosporaceae	3084		Thermoanaerobacteraceae	3208		Enterococcaceae	2345		Veillonellaceae	3640		Geobacteraceae	2312		Geobacteraceae	4272		Geobacteraceae	1718		Micromonosporaceae	2596		Mycoplasmataceae	1309		Thermoanaerobacteraceae	2249		Geobacteraceae	1560		Mycobacteriaceae	3239		Geobacteraceae	3510		Veillonellaceae	4406		Staphylococcaceae	4652
Sphingobacteriaceae	3088		Cytophagaceae	1336		Pseudonocardiaceae	3049		Geobacteraceae	3115		Micromonosporaceae	2300		Xanthomonadaceae	3606		Enterococcaceae	2292		Pasteurellaceae	4265		Enterococcaceae	1538		Pseudonocardiaceae	2594		Staphylococcaceae	1272		Rhodospirillaceae	2233		Bradyrhizobiaceae	1545		Pasteurellaceae	3175		Pasteurellaceae	3343		Caulobacteraceae	4239		Veillonellaceae	4634
Xanthomonadaceae	3080		Micrococcaceae	1229		Geobacteraceae	2952		Myxococcaceae	3007		Mycoplasmataceae	2246		Caulobacteraceae	3266		Campylobacteraceae	2251		Sphingobacteriaceae	4129		Corynebacteriaceae	1481		Geobacteraceae	2512		Thermoanaerobacterales_Family_III._Incertae_Sedis	1247		Thermoanaerobacterales_Family_III._Incertae_Sedis	2213		Rhodospirillaceae	1535		Sphingobacteriaceae	2773		Micromonosporaceae	3285		Xanthomonadaceae	4208		Xanthomonadaceae	4601
Myxococcaceae	3063		Caulobacteraceae	1162		Caulobacteraceae	2935		Xanthomonadaceae	2987		Pseudonocardiaceae	2159		Geobacteraceae	3253		Pasteurellaceae	2121		Pseudonocardiaceae	4119		Campylobacteraceae	1474		Thermoanaerobacterales_Family_III._Incertae_Sedis	2448		Thermoanaerobacteraceae	1239		Helicobacteraceae	2105		Xanthomonadaceae	1520		Thermoanaerobacteraceae	2741		Pseudonocardiaceae	3215		Thermoanaerobacterales_Family_III._Incertae_Sedis	4083		Sphingobacteriaceae	4590
Thermoanaerobacteraceae	2978		Geobacteraceae	1107		Micrococcaceae	2871		Helicobacteraceae	2974		Chlorobiaceae	1966		Thermoanaerobacteraceae	3187		Sphingobacteriaceae	2062		Micromonosporaceae	3857		Deinococcaceae	1455		Thermoanaerobacteraceae	2378		Myxococcaceae	1218		Geobacteraceae	2031		Thermoanaerobacteraceae	1502		Xanthomonadaceae	2683		Staphylococcaceae	3176		Micromonosporaceae	4056		Micromonosporaceae	4513
Micromonosporaceae	2930		Sphingomonadaceae	1003		Helicobacteraceae	2539		Chlorobiaceae	2821		Sphingomonadaceae	1887		Thermotogaceae	3122		Corynebacteriaceae	2021		Corynebacteriaceae	3706		Chlorobiaceae	1386		Sphingobacteriaceae	2320		Micromonosporaceae	1207		Shewanellaceae	2027		Alcaligenaceae	1499		Thermotogaceae	2528		Sphingomonadaceae	3018		Pseudonocardiaceae	4046		Pseudonocardiaceae	4502
Helicobacteraceae	2926		Rhodocyclaceae	950		Thermoanaerobacteraceae	2502		Erysipelotrichaceae	2773		Thermoanaerobacterales_Family_III._Incertae_Sedis	1739		Brachyspiraceae	3039		Sphingomonadaceae	2003		Thermoanaerobacterales_Family_III._Incertae_Sedis	3622		Methylobacteriaceae	1378		Sphingomonadaceae	2282		Helicobacteraceae	1143		Vibrionaceae	1978		Caulobacteraceae	1498		Helicobacteraceae	2490		Blattabacteriaceae	2923		Geobacteraceae	3868		Caulobacteraceae	4380
Pseudonocardiaceae	2849		Methylobacteriaceae	909		Shewanellaceae	2432		Leptotrichiaceae	2729		Staphylococcaceae	1666		Myxococcaceae	3026		Acidaminococcaceae	1829		Thermoanaerobacteraceae	3495		Thermoanaerobacterales_Family_III._Incertae_Sedis	1371		Staphylococcaceae	2216		Shewanellaceae	1121		Thermotogaceae	1824		Brachyspiraceae	1430		Myxococcaceae	2487		Helicobacteraceae	2852		Sphingobacteriaceae	3798		Geobacteraceae	3945
Geobacteraceae	2849		Deinococcaceae	907		Corynebacteriaceae	2365		Brachyspiraceae	2716		Corynebacteriaceae	1620		Helicobacteraceae	2962		Thermoanaerobacterales_Family_III._Incertae_Sedis	1816		Sphingomonadaceae	3429		Sphingobacteriaceae	1369		Chlorobiaceae	2111		Pseudonocardiaceae	1118		Caulobacteraceae	1816		Shewanellaceae	1410		Pseudonocardiaceae	2479		Corynebacteriaceae	2808		Staphylococcaceae	3440		Sphingomonadaceae	3777
Brachyspiraceae	2727		Corynebacteriaceae	901		Campylobacteraceae	2360		Oxalobacteraceae	2666		Thermoanaerobacteraceae	1581		Chlorobiaceae	2941		Thermoanaerobacteraceae	1783		Acidaminococcaceae	3258		Mycoplasmataceae	1344		Helicobacteraceae	2107		Chlorobiaceae	1108		Chlorobiaceae	1811		Nostocaceae	1354		Micromonosporaceae	2434		Thermoanaerobacterales_Family_III._Incertae_Sedis	2804		Thermoanaerobacteraceae	3421		Thermoanaerobacteraceae	3714
Pasteurellaceae	2659		Nocardiaceae	867		Sphingomonadaceae	2334		Thermotogaceae	2618		Methylobacteriaceae	1545		Pasteurellaceae	2935		Deinococcaceae	1753		Staphylococcaceae	3221		Thermoanaerobacteraceae	1326		Pasteurellaceae	2089		Rhodocyclaceae	1076		Alteromonadaceae	1735		Listeriaceae	1331		Geobacteraceae	2372		Thermoanaerobacteraceae	2604		Sphingomonadaceae	3212		Brachyspiraceae	3636
Thermotogaceae	2523		Chlorobiaceae	839		Chlorobiaceae	2316		Alcaligenaceae	2484		Deinococcaceae	1544		Micromonosporaceae	2707		Micrococcaceae	1699		Chlorobiaceae	3200		Nocardiaceae	1296		Corynebacteriaceae	2078		Vibrionaceae	1072		Myxococcaceae	1682		Oxalobacteraceae	1328		Fusobacteriaceae	2218		Chlorobiaceae	2599		Pasteurellaceae	3164		Pasteurellaceae	3500
Fusobacteriaceae	2238		Shewanellaceae	773		Mycoplasmataceae	2276		Corynebacteriaceae	2479		Micrococcaceae	1535		Fusobacteriaceae	2541		Nocardiaceae	1681		Helicobacteraceae	3199		Acidobacteriaceae	1265		Acidobacteriaceae	1890		Thermotogaceae	1043		Micromonosporaceae	1666		Myxococcaceae	1313		Sphingomonadaceae	2201		Brachyspiraceae	2509		Helicobacteraceae	3044		Helicobacteraceae	3447
Listeriaceae	2180		Thermoanaerobacteraceae	773		Thermoanaerobacterales_Family_III._Incertae_Sedis	2241		Fusobacteriaceae	2474		Nocardiaceae	1526		Pseudonocardiaceae	2487		Chlorobiaceae	1644		Deinococcaceae	3002		Micrococcaceae	1236		Deinococcaceae	1831		Corynebacteriaceae	996		Brachyspiraceae	1628		Thermotogaceae	1271		Vibrionaceae	2170		Thermotogaceae	2430		Corynebacteriaceae	3042		Thermotogaceae	3418
Sphingomonadaceae	2127		Helicobacteraceae	735		Vibrionaceae	2200		Acidobacteriaceae	2473		Rhodocyclaceae	1515		Sphingomonadaceae	2460		Rhodocyclaceae	1617		Nocardiaceae	2942		Pasteurellaceae	1222		Micrococcaceae	1775		Sphingomonadaceae	993		Cyclobacteriaceae	1557		Chlorobiaceae	1269		Chlorobiaceae	2024		Micrococcaceae	2417		Thermotogaceae	2828		Methylobacteriaceae	3083
Shewanellaceae	2107		Frankiaceae	719		Staphylococcaceae	2150		Micromonosporaceae	2449		Thermotogaceae	1456		Listeriaceae	2418		Acidobacteriaceae	1557		Micrococcaceae	2912		Rhodocyclaceae	1207		Shewanellaceae	1722		Acidaminococcaceae	961		Listeriaceae	1539		Aeromonadaceae	1237		Shewanellaceae	1950		Shewanellaceae	2361		Rhodocyclaceae	2762		Rhodocyclaceae	3053
Vibrionaceae	2090		Campylobacteraceae	697		Deinococcaceae	2092		Shewanellaceae	2415		Caulobacteraceae	1433		Vibrionaceae	2372		Methylobacteriaceae	1544		Thermotogaceae	2884		Staphylococcaceae	1135		Vibrionaceae	1713		Alteromonadaceae	953		Rhodocyclaceae	1532		Micromonosporaceae	1161		Leptotrichiaceae	1931		Nocardiaceae	2355		Chlorobiaceae	2686		Fusobacteriaceae	2941
Leptotrichiaceae	2068		Thermaceae	693		Rhodocyclaceae	2084		Vibrionaceae	2377		Pasteurellaceae	1427		Leptotrichiaceae	2233		Helicobacteraceae	1540		Rhodocyclaceae	2732		Caulobacteraceae	1133		Nocardiaceae	1706		Neisseriaceae	929		Sphingomonadaceae	1529		Acidobacteriaceae	1104		Corynebacteriaceae	1855		Vibrionaceae	2316		Methylobacteriaceae	2620		Chlorobiaceae	2870
Corynebacteriaceae	2060		Vibrionaceae	677		Methylobacteriaceae	1913		Listeriaceae	2370		Shewanellaceae	1307		Corynebacteriaceae	2167		Staphylococcaceae	1532		Methylobacteriaceae	2553		Acetobacteraceae	1043		Brachyspiraceae	1705		Brachyspiraceae	924		Acidaminococcaceae	1512		Moraxellaceae	1089		Candidatus_Midichloriaceae	1773		Alteromonadaceae	2174		Deinococcaceae	2583		Vibrionaceae	2868
Chlorobiaceae	2021		Thermoanaerobacterales_Family_III._Incertae_Sedis	675		Alteromonadaceae	1912		Pseudonocardiaceae	2328		Helicobacteraceae	1301		Shewanellaceae	2162		Thermotogaceae	1467		Shewanellaceae	2544		Helicobacteraceae	1041		Methylobacteriaceae	1688		Verrucomicrobiaceae	892		Neisseriaceae	1488		Fusobacteriaceae	1048		Methylobacteriaceae	1770		Methylobacteriaceae	2169		Vibrionaceae	2583		Nocardiaceae	2842
Nostocaceae	1937		Aeromonadaceae	644		Nocardiaceae	1905		Sphingomonadaceae	2248		Vibrionaceae	1266		Nostocaceae	2086		Brachyspiraceae	1416		Nostocaceae	2455		Acidaminococcaceae	1021		Acidaminococcaceae	1643		Micrococcaceae	841		Nostocaceae	1441		Corynebacteriaceae	1039		Listeriaceae	1691		Nostocaceae	2143		Shewanellaceae	2512		Corynebacteriaceae	2824
Deinococcaceae	1937		Alteromonadaceae	640		Acidobacteriaceae	1744		Halomonadaceae	2129		Brachyspiraceae	1232		Alteromonadaceae	2052		Shewanellaceae	1304		Brachyspiraceae	2438		Shewanellaceae	1021		Thermotogaceae	1633		Listeriaceae	839		Corynebacteriaceae	1413		Sphingomonadaceae	998		Rhodocyclaceae	1690		Acidobacteriaceae	2121		Nocardiaceae	2462		Shewanellaceae	2688
Nocardiaceae	1894		Staphylococcaceae	614		Aeromonadaceae	1669		Acidaminococcaceae	1993		Alteromonadaceae	1224		Micrococcaceae	2034		Aeromonadaceae	1296		Vibrionaceae	2416		Phyllobacteriaceae	987		Rhodocyclaceae	1593		Cyclobacteriaceae	825		Pseudonocardiaceae	1386		Acidaminococcaceae	996		Nostocaceae	1683		Deinococcaceae	2094		Thermaceae	2412		Neisseriaceae	2636
Methylobacteriaceae	1821		Phyllobacteriaceae	613		Thermotogaceae	1667		Micrococcaceae	1886		Thermaceae	1212		Deinococcaceae	1934		Caulobacteraceae	1293		Thermaceae	2342		Frankiaceae	980		Caulobacteraceae	1538		Nocardiaceae	810		Micrococcaceae	1328		Pseudonocardiaceae	978		Nocardiaceae	1595		Rhodocyclaceae	2042		Micrococcaceae	2405		Deinococcaceae	2577
Acidaminococcaceae	1800		Acidaminococcaceae	607		Acidaminococcaceae	1654		Alteromonadaceae	1870		Acidaminococcaceae	1166		Neisseriaceae	1902		Alteromonadaceae	1248		Aeromonadaceae	2183		Vibrionaceae	963		Fusobacteriaceae	1473		Nostocaceae	809		Verrucomicrobiaceae	1252		Cyclobacteriaceae	977		Micrococcaceae	1592		Acidaminococcaceae	2008		Leptotrichiaceae	2391		Leptotrichiaceae	2524
Rhodocyclaceae	1729		Propionibacteriaceae	602		Frankiaceae	1521		Rhodocyclaceae	1870		Frankiaceae	1123		Methylobacteriaceae	1886		Thermaceae	1245		Alteromonadaceae	2183		Thermaceae	961		Aeromonadaceae	1389		Aeromonadaceae	773		Acidobacteriaceae	1222		Neisseriaceae	955		Alteromonadaceae	1580		Aeromonadaceae	1841		Fusobacteriaceae	2385		Micrococcaceae	2403
Micrococcaceae	1679		Polyangiaceae	590		Thermaceae	1514		Methylobacteriaceae	1803		Aeromonadaceae	1104		Acidaminococcaceae	1853		Planctomycetaceae	1220		Acetobacteraceae	2100		Aeromonadaceae	940		Neisseriaceae	1351		Acidobacteriaceae	759		Aeromonadaceae	1177		Rhodocyclaceae	919		Neisseriaceae	1577		Caulobacteraceae	1835		Acidaminococcaceae	2319		Acidobacteriaceae	2302
Acidobacteriaceae	1650		Acetobacteraceae	575		Acetobacteraceae	1477		Nocardiaceae	1777		Acetobacteraceae	1098		Rhodocyclaceae	1837		Nostocaceae	1207		Planctomycetaceae	2085		Polyangiaceae	915		Acetobacteraceae	1345		Methylobacteriaceae	756		Leptotrichiaceae	1166		Alteromonadaceae	865		Caulobacteraceae	1538		Alicyclobacillaceae	1783		Frankiaceae	2117		Frankiaceae	2289
Halomonadaceae	1634		Ectothiorhodospiraceae	559		Alicyclobacillaceae	1469		Deinococcaceae	1715		Neisseriaceae	1093		Halomonadaceae	1815		Phyllobacteriaceae	1192		Caulobacteraceae	2077		Ectothiorhodospiraceae	889		Alteromonadaceae	1326		Deinococcaceae	751		Oxalobacteraceae	1163		Rickettsiaceae	820		Deinococcaceae	1515		Desulfobacteraceae	1685		Acidobacteriaceae	2087		Aeromonadaceae	2222
Alteromonadaceae	1556		Desulfobacteraceae	553		Desulfobacteraceae	1435		Nostocaceae	1688		Phyllobacteriaceae	1074		Nocardiaceae	1782		Vibrionaceae	1192		Alicyclobacillaceae	2040		Thermotogaceae	886		Thermaceae	1319		Oxalobacteraceae	727		Fusobacteriaceae	1100		Nocardiaceae	812		Moraxellaceae	1431		Cyclobacteriaceae	1682		Neisseriaceae	2032		Thermaceae	2207
Thermaceae	1553		Mycoplasmataceae	551		Brachyspiraceae	1399		Neisseriaceae	1677		Fusobacteriaceae	1063		Thermaceae	1674		Frankiaceae	1188		Fusobacteriaceae	2013		Neisseriaceae	877		Phyllobacteriaceae	1315		Acetobacteraceae	699		Nocardiaceae	1096		Micrococcaceae	794		Acidaminococcaceae	1389		Fusobacteriaceae	1656		Alteromonadaceae	2011		Polyangiaceae	2147
Aeromonadaceae	1524		Alicyclobacillaceae	543		Nitrosomonadaceae	1398		Aeromonadaceae	1505		Propionibacteriaceae	1009		Prochlorococcaceae	1602		Acetobacteraceae	1154		Phyllobacteriaceae	2011		Alicyclobacillaceae	871		Frankiaceae	1299		Caulobacteraceae	674		Methylobacteriaceae	1081		Methylobacteriaceae	785		Acidobacteriaceae	1368		Thermaceae	1647		Aeromonadaceae	1974		Phyllobacteriaceae	2054
Frankiaceae	1466		Nitrosomonadaceae	534		Ectothiorhodospiraceae	1367		Candidatus_Midichloriaceae	1454		Polyangiaceae	1005		Desulfobacteraceae	1548		Neisseriaceae	1102		Desulfobacteraceae	1948		Brachyspiraceae	871		Candidatus_Midichloriaceae	1235		Ectothiorhodospiraceae	644		Planctomycetaceae	1073		Deinococcaceae	772		Prochlorococcaceae	1365		Leptotrichiaceae	1631		Ectothiorhodospiraceae	1880		Alteromonadaceae	2039
Neisseriaceae	1382		Acidobacteriaceae	501		Phyllobacteriaceae	1342		Prochlorococcaceae	1439		Leptotrichiaceae	981		Cryomorphaceae	1488		Desulfobacteraceae	1062		Frankiaceae	1942		Hyphomicrobiaceae	825		Alicyclobacillaceae	1209		Desulfobacteraceae	611		Moraxellaceae	1045		Desulfobacteraceae	746		Acetobacteraceae	1351		Neisseriaceae	1627		Halomonadaceae	1876		Acetobacteraceae	1977
Acetobacteraceae	1339		Oxalobacteraceae	501		Cyclobacteriaceae	1337		Leuconostocaceae	1396		Nostocaceae	972		Spiroplasmataceae	1483		Ectothiorhodospiraceae	1049		Ectothiorhodospiraceae	1918		Propionibacteriaceae	818		Halomonadaceae	1209		Planctomycetaceae	604		Deinococcaceae	1044		Cryomorphaceae	689		Aeromonadaceae	1341		Polyangiaceae	1549		Polyangiaceae	1837		Nostocaceae	1934
Moraxellaceae	1322		Synergistaceae	486		Propionibacteriaceae	1331		Moraxellaceae	1385		Acidobacteriaceae	964		Aeromonadaceae	1478		Alicyclobacillaceae	1041		Neisseriaceae	1905		Alteromonadaceae	776		Ectothiorhodospiraceae	1192		Leptotrichiaceae	599		Acetobacteraceae	1036		Halanaerobiaceae	673		Desulfobacteraceae	1327		Frankiaceae	1530		Acetobacteraceae	1802		Ectothiorhodospiraceae	1913
Ectothiorhodospiraceae	1319		Thermotogaceae	482		Polyangiaceae	1321		Caulobacteraceae	1382		Alicyclobacillaceae	952		Acetobacteraceae	1472		Fusobacteriaceae	1033		Acidobacteriaceae	1900		Xanthobacteraceae	762		Leptotrichiaceae	1170		Phyllobacteriaceae	598		Methylococcaceae	1008		Halomonadaceae	667		Phyllobacteriaceae	1316		Methylococcaceae	1523		Desulfobacteraceae	1779		Listeriaceae	1883
Chromatiaceae	1310		Geodermatophilaceae	460		Synergistaceae	1266		Spiroplasmataceae	1364		Desulfobacteraceae	951		Phyllobacteriaceae	1398		Polyangiaceae	1030		Polyangiaceae	1803		Candidatus_Midichloriaceae	737		Nostocaceae	1164		Frankiaceae	560		Saprospiraceae	988		Saprospiraceae	660		Oxalobacteraceae	1271		Acetobacteraceae	1521		Nostocaceae	1761		Oxalobacteraceae	1827
Oxalobacteraceae	1288		Xanthobacteraceae	450		Oxalobacteraceae	1249		Acholeplasmataceae	1348		Planctomycetaceae	904		Frankiaceae	1358		Propionibacteriaceae	982		Propionibacteriaceae	1708		Synergistaceae	717		Hyphomicrobiaceae	1143		Chromobacteriaceae	551		Desulfobacteraceae	954		Leptotrichiaceae	659		Alicyclobacillaceae	1258		Acholeplasmataceae	1490		Oxalobacteraceae	1699		Prochlorococcaceae	1777
Desulfobacteraceae	1275		Microbacteriaceae	439		Leptotrichiaceae	1219		Polyangiaceae	1329		Candidatus_Midichloriaceae	897		Clostridiales_Family_XI._Incertae_Sedis	1354		Xanthobacteraceae	982		Halomonadaceae	1705		Oxalobacteraceae	691		Polyangiaceae	1137		Saprospiraceae	548		Blattabacteriaceae	911		Acetobacteraceae	639		Methylococcaceae	1249		Ectothiorhodospiraceae	1477		Phyllobacteriaceae	1622		Synergistaceae	1770
Polyangiaceae	1250		Hyphomicrobiaceae	432		Nostocaceae	1213		Acetobacteraceae	1325		Synergistaceae	897		Cyclobacteriaceae	1331		Candidatus_Midichloriaceae	978		Candidatus_Midichloriaceae	1694		Fusobacteriaceae	678		Propionibacteriaceae	1137		Thermaceae	548		Thermaceae	825		Phyllobacteriaceae	625		Halomonadaceae	1187		Prochlorococcaceae	1470		Synergistaceae	1616		Methylococcaceae	1766
Prochlorococcaceae	1217		Chromobacteriaceae	431		Moraxellaceae	1203		Thermaceae	1321		Ectothiorhodospiraceae	896		Polyangiaceae	1302		Hyphomicrobiaceae	937		Hyphomicrobiaceae	1680		Desulfobacteraceae	675		Synergistaceae	1111		Fusobacteriaceae	546		Ectothiorhodospiraceae	818		Blattabacteriaceae	621		Frankiaceae	1186		Phyllobacteriaceae	1465		Alicyclobacillaceae	1592		Propionibacteriaceae	1747
Phyllobacteriaceae	1192		Chromatiaceae	404		Halomonadaceae	1184		Desulfobacteraceae	1301		Methylococcaceae	892		Moraxellaceae	1282		Leptotrichiaceae	903		Leptotrichiaceae	1672		Chromatiaceae	674		Methylococcaceae	1074		Moraxellaceae	535		Phyllobacteriaceae	814		Desulfobulbaceae	602		Deferribacteraceae	1182		Propionibacteriaceae	1454		Deferribacteraceae	1569		Alicyclobacillaceae	1726
Halanaerobiaceae	1186		Desulfobulbaceae	404		Listeriaceae	1126		Ectothiorhodospiraceae	1295		Hyphomicrobiaceae	888		Acidobacteriaceae	1277		Synergistaceae	890		Synergistaceae	1672		Halomonadaceae	670		Desulfobacteraceae	1064		Candidatus_Midichloriaceae	512		Chromobacteriaceae	813		Chromatiaceae	596		Spiroplasmataceae	1164		Listeriaceae	1422		Propionibacteriaceae	1537		Desulfobacteraceae	1723
Propionibacteriaceae	1175		Cyclobacteriaceae	402		Desulfobulbaceae	1105		Cryomorphaceae	1252		Chromatiaceae	866		Synergistaceae	1276		Chromatiaceae	881		Xanthobacteraceae	1658		Methylococcaceae	665		Listeriaceae	1064		Halomonadaceae	507		Halomonadaceae	811		Planctomycetaceae	579		Synergistaceae	1157		Synergistaceae	1387		Listeriaceae	1527		Chromobacteriaceae	1708
Methylococcaceae	1170		Planctomycetaceae	397		Methylococcaceae	1083		Frankiaceae	1246		Rhodothermaceae	863		Planctomycetaceae	1274		Chromobacteriaceae	875		Methylococcaceae	1589		Planctomycetaceae	657		Oxalobacteraceae	1042		Hyphomicrobiaceae	498		Hyphomicrobiaceae	804		Leuconostocaceae	576		Halanaerobiaceae	1150		Candidatus_Midichloriaceae	1366		Xanthobacteraceae	1511		Halanaerobiaceae	1670
Synergistaceae	1145		Nocardiopsaceae	386		Chromobacteriaceae	1071		Blattabacteriaceae	1245		Xanthobacteraceae	815		Leptospiraceae	1228		Microbacteriaceae	865		Listeriaceae	1570		Chromobacteriaceae	655		Chromatiaceae	985		Chromatiaceae	479		Chromatiaceae	783		Deferribacteraceae	566		Clostridiales_Family_XI._Incertae_Sedis	1145		Halomonadaceae	1348		Chromobacteriaceae	1488		Rickettsiaceae	1670
Spiroplasmataceae	1122		Methylococcaceae	379		Chromatiaceae	1036		Planctomycetaceae	1244		Oxalobacteraceae	814		Oxalobacteraceae	1214		Halomonadaceae	823		Solibacteraceae	1542		Microbacteriaceae	650		Planctomycetaceae	956		Blattabacteriaceae	475		Halanaerobiaceae	776		Thermaceae	566		Hyphomicrobiaceae	1129		Verrucomicrobiaceae	1343		Methylococcaceae	1465		Hyphomicrobiaceae	1652
Cyclobacteriaceae	1073		Brachyspiraceae	377		Hyphomicrobiaceae	1033		Deferribacteraceae	1242		Chromobacteriaceae	797		Hyphomicrobiaceae	1195		Chloroflexaceae	803		Cyclobacteriaceae	1528		Desulfobulbaceae	630		Xanthobacteraceae	940		Propionibacteriaceae	475		Frankiaceae	764		Propionibacteriaceae	556		Polyangiaceae	1125		Chromatiaceae	1340		Chromatiaceae	1399		Spiroplasmataceae	1630
Desulfobulbaceae	1042		Solibacteraceae	366		Nocardiopsaceae	1032		Rickettsiaceae	1234		Solibacteraceae	786		Halanaerobiaceae	1189		Acidithiobacillaceae	800		Deferribacteraceae	1525		Geodermatophilaceae	615		Desulfobulbaceae	929		Synergistaceae	456		Deferribacteraceae	751		Piscirickettsiaceae	552		Thermaceae	1115		Planctomycetaceae	1337		Hyphomicrobiaceae	1397		Moraxellaceae	1604
Acholeplasmataceae	1031		Nostocaceae	353		Planctomycetaceae	1020		Phyllobacteriaceae	1219		Listeriaceae	761		Acholeplasmataceae	1182		Cyclobacteriaceae	793		Chromatiaceae	1511		Rhodothermaceae	566		Chromobacteriaceae	908		Xanthobacteraceae	449		Carnobacteriaceae	750		Frankiaceae	541		Ectothiorhodospiraceae	1086		Leuconostocaceae	1331		Prochlorococcaceae	1390		Xanthobacteraceae	1600
Chromobacteriaceae	1029		Listeriaceae	342		Saprospiraceae	991		Halanaerobiaceae	1213		Desulfobulbaceae	755		Propionibacteriaceae	1160		Oxalobacteraceae	793		Oxalobacteraceae	1511		Nostocaceae	565		Moraxellaceae	878		Desulfobulbaceae	418		Prochlorococcaceae	729		Melioribacteraceae	537		Rickettsiaceae	1081		Oxalobacteraceae	1309		Microbacteriaceae	1363		Cyclobacteriaceae	1594
Blattabacteriaceae	1027		Halomonadaceae	335		Microbacteriaceae	975		Propionibacteriaceae	1203		Cyclobacteriaceae	752		Ectothiorhodospiraceae	1159		Deferribacteraceae	768		Microbacteriaceae	1460		Leptotrichiaceae	547		Microbacteriaceae	874		Leuconostocaceae	412		Clostridiales_Family_XI._Incertae_Sedis	728		Nitrosomonadaceae	529		Anaplasmataceae	1036		Moraxellaceae	1287		Spiroplasmataceae	1351		Chromatiaceae	1585
Leuconostocaceae	1014		Methylophilaceae	335		Carnobacteriaceae	974		Cyclobacteriaceae	1132		Halomonadaceae	713		Blattabacteriaceae	1145		Desulfobulbaceae	756		Chromobacteriaceae	1424		Chloroflexaceae	536		Halanaerobiaceae	861		Carnobacteriaceae	407		Cryomorphaceae	713		Clostridiales_Family_XI._Incertae_Sedis	520		Carnobacteriaceae	966		Desulfobulbaceae	1248		Cyclobacteriaceae	1345		Halomonadaceae	1576
Deferribacteraceae	1009		Cellulomonadaceae	324		Xanthobacteraceae	960		Clostridiales_Family_XI._Incertae_Sedis	1123		Geodermatophilaceae	698		Anaplasmataceae	1143		Listeriaceae	753		Chloroflexaceae	1393		Clostridiales_Family_XVIII._Incertae_Sedis	536		Prochlorococcaceae	832		Polyangiaceae	405		Desulfobulbaceae	696		Ectothiorhodospiraceae	515		Leuconostocaceae	954		Spiroplasmataceae	1233		Planctomycetaceae	1340		Clostridiales_Family_XI._Incertae_Sedis	1495
Xanthobacteraceae	977		Leptotrichiaceae	321		Geodermatophilaceae	933		Synergistaceae	1106		Prochlorococcaceae	690		Rickettsiaceae	1121		Clostridiales_Family_XVII._Incertae_Sedis	740		Clostridiales_Family_XVII._Incertae_Sedis	1375		Listeriaceae	536		Cyclobacteriaceae	826		Prochlorococcaceae	404		Synergistaceae	672		Chromobacteriaceae	513		Bartonellaceae	939		Saprospiraceae	1230		Halanaerobiaceae	1332		Acholeplasmataceae	1452
Hyphomicrobiaceae	956		Moraxellaceae	320		Methylophilaceae	927		Hyphomicrobiaceae	1061		Microbacteriaceae	687		Rhodothermaceae	1119		Geodermatophilaceae	693		Desulfobulbaceae	1357		Nocardiopsaceae	480		Clostridiales_Family_XI._Incertae_Sedis	806		Clostridiales_Family_XI._Incertae_Sedis	396		Leuconostocaceae	670		Leptospiraceae	509		Desulfobulbaceae	936		Hyphomicrobiaceae	1211		Rickettsiaceae	1290		Planctomycetaceae	1439
Rickettsiaceae	945		Rhodothermaceae	320		Fusobacteriaceae	843		Chromatiaceae	1045		Saprospiraceae	671		Saprospiraceae	1119		Rhodothermaceae	692		Spiroplasmataceae	1233		Deferribacteraceae	469		Spiroplasmataceae	776		Halanaerobiaceae	396		Propionibacteriaceae	665		Synergistaceae	507		Planctomycetaceae	929		Xanthobacteraceae	1153		Desulfobulbaceae	1244		Rhodothermaceae	1434
Clostridiales_Family_XI._Incertae_Sedis	938		Clostridiales_Family_XVIII._Incertae_Sedis	318		Rhodothermaceae	826		Xanthobacteraceae	997		Nocardiopsaceae	650		Chromatiaceae	1100		Spiroplasmataceae	671		Geodermatophilaceae	1201		Cellulomonadaceae	464		Chloroflexaceae	774		Methylococcaceae	392		Polyangiaceae	644		Xanthobacteraceae	501		Propionibacteriaceae	923		Microbacteriaceae	1093		Rhodothermaceae	1218		Geodermatophilaceae	1397
Planctomycetaceae	928		Nocardioidaceae	304		Blattabacteriaceae	819		Anaplasmataceae	996		Moraxellaceae	648		Carnobacteriaceae	1095		Prochlorococcaceae	634		Acholeplasmataceae	1194		Moraxellaceae	464		Rickettsiaceae	754		Pelobacteraceae	390		Rivulariaceae	637		Prochlorococcaceae	497		Acholeplasmataceae	909		Chromobacteriaceae	1084		Geodermatophilaceae	1196		Carnobacteriaceae	1373
Carnobacteriaceae	886		Streptosporangiaceae	300		Cryomorphaceae	801		Carnobacteriaceae	948		Clostridiales_Family_XI._Incertae_Sedis	642		Leuconostocaceae	1075		Clostridiales_Family_XVIII._Incertae_Sedis	627		Prochlorococcaceae	1185		Nocardioidaceae	439		Deferribacteraceae	741		Rhodothermaceae	383		Spiroplasmataceae	634		Polyangiaceae	490		Cyclobacteriaceae	904		Cryomorphaceae	1066		Blattabacteriaceae	1191		Nocardiopsaceae	1338
Microbacteriaceae	883		Saprospiraceae	292		Clostridiales_Family_XVIII._Incertae_Sedis	790		Chromobacteriaceae	930		Pelobacteraceae	618		Desulfobulbaceae	1071		Halanaerobiaceae	614		Rhodothermaceae	1159		Cyclobacteriaceae	437		Geodermatophilaceae	736		Cryomorphaceae	382		Piscirickettsiaceae	614		Rivulariaceae	467		Cryomorphaceae	890		Rhodothermaceae	1022		Nocardiopsaceae	1167		Leuconostocaceae	1330
Geodermatophilaceae	868		Carnobacteriaceae	272		Clostridiales_Family_XI._Incertae_Sedis	760		Desulfobulbaceae	897		Leptospiraceae	597		Solibacteraceae	1057		Acholeplasmataceae	608		Halanaerobiaceae	1156		Clostridiales_Family_XI._Incertae_Sedis	426		Blattabacteriaceae	726		Microbacteriaceae	380		Leptospiraceae	602		Chloroflexaceae	462		Chromatiaceae	878		Rickettsiaceae	928		Cryomorphaceae	1102		Cryomorphaceae	1295
Cryomorphaceae	829		Kofleriaceae	264		Halanaerobiaceae	730		Geodermatophilaceae	894		Chloroflexaceae	578		Deferribacteraceae	1056		Nocardiopsaceae	595		Cryomorphaceae	1114		Halanaerobiaceae	411		Cryomorphaceae	716		Deferribacteraceae	375		Anaplasmataceae	600		Rhodothermaceae	462		Blattabacteriaceae	877		Geodermatophilaceae	909		Acholeplasmataceae	1072		Microbacteriaceae	1291
Rhodothermaceae	828		Conexibacteraceae	262		Pelobacteraceae	727		Microbacteriaceae	890		Blattabacteriaceae	576		Chromobacteriaceae	1008		Melioribacteraceae	579		Clostridiales_Family_XVIII._Incertae_Sedis	1086		Kofleriaceae	409		Saprospiraceae	714		Nitrosomonadaceae	368		Xanthobacteraceae	594		Hyphomicrobiaceae	461		Xanthobacteraceae	871		Deferribacteraceae	895		Leuconostocaceae	1070		Desulfobulbaceae	1273
Saprospiraceae	824		Pelobacteraceae	258		Prochlorococcaceae	715		Rhodothermaceae	889		Cellulomonadaceae	569		Xanthobacteraceae	1003		Kofleriaceae	572		Leuconostocaceae	1073		Prochlorococcaceae	409		Leuconostocaceae	704		Chloroflexaceae	351		Nitrospiraceae	592		Methylophilaceae	454		Chromobacteriaceae	844		Nitrosomonadaceae	889		Carnobacteriaceae	1044		Anaplasmataceae	1222
Nocardiopsaceae	774		Heliobacteriaceae	257		Neisseriaceae	708		Francisellaceae	821		Spiroplasmataceae	556		Nautiliaceae	988		Fibrobacteraceae	560		Moraxellaceae	1067		Saprospiraceae	406		Rhodothermaceae	704		Geodermatophilaceae	351		Nitrosomonadaceae	590		Oceanospirillaceae	446		Leptospiraceae	827		Halanaerobiaceae	888		Saprospiraceae	964		Blattabacteriaceae	1150
Anaplasmataceae	770		Clostridiales_Family_XVII._Incertae_Sedis	248		Deferribacteraceae	705		Methylophilaceae	809		Halanaerobiaceae	540		Bartonellaceae	896		Gordoniaceae	555		Clostridiales_Family_XI._Incertae_Sedis	1032		Pelobacteraceae	398		Acholeplasmataceae	695		Nitrospiraceae	342		Bartonellaceae	588		Acholeplasmataceae	441		Rivulariaceae	826		Leptospiraceae	868		Leptospiraceae	957		Deferribacteraceae	1146
Francisellaceae	765		Thermomonosporaceae	244		Cellulomonadaceae	686		Fibrobacteraceae	766		Hyphomonadaceae	535		Francisellaceae	894		Cryomorphaceae	547		Nocardiopsaceae	1025		Spiroplasmataceae	394		Nocardiopsaceae	687		Spiroplasmataceae	342		Pelobacteraceae	566		Anaplasmataceae	431		Francisellaceae	805		Nocardiopsaceae	858		Bartonellaceae	955		Bartonellaceae	1092
Bartonellaceae	752		Neisseriaceae	242		Nocardioidaceae	659		Leptospiraceae	765		Acholeplasmataceae	519		Chloroflexaceae	861		Heliobacteriaceae	528		Rickettsiaceae	1011		Heliobacteriaceae	388		Clostridiales_Family_XVIII._Incertae_Sedis	676		Leptospiraceae	339		Chloroflexaceae	562		Carnobacteriaceae	431		Rhodothermaceae	771		Pelobacteraceae	834		Anaplasmataceae	954		Chloroflexaceae	1050
Leptospiraceae	750		Cryomorphaceae	238		Rivulariaceae	659		Syntrophaceae	760		Anaplasmataceae	514		Coxiellaceae	849		Leuconostocaceae	525		Leptospiraceae	989		Catenulisporaceae	383		Anaplasmataceae	657		Rivulariaceae	332		Rickettsiaceae	558		Spiroplasmataceae	417		Microbacteriaceae	767		Anaplasmataceae	820		Chloroflexaceae	934		Saprospiraceae	1045
Rivulariaceae	742		Hyphomonadaceae	236		Chloroflexaceae	649		Coxiellaceae	735		Cryomorphaceae	513		Geodermatophilaceae	848		Cellulomonadaceae	521		Fibrobacteraceae	988		Hyphomonadaceae	382		Carnobacteriaceae	612		Methylophilaceae	330		Methylophilaceae	549		Syntrophaceae	390		Geodermatophilaceae	719		Clostridiales_Family_XI._Incertae_Sedis	818		Clostridiales_Family_XVIII._Incertae_Sedis	931		Cellulomonadaceae	1036
Clostridiales_Family_XVIII._Incertae_Sedis	735		Fusobacteriaceae	235		Rickettsiaceae	629		Chloroflexaceae	716		Kofleriaceae	504		Hydrogenothermaceae	846		Rickettsiaceae	520		Blattabacteriaceae	980		Rickettsiaceae	375		Pelobacteraceae	606		Nocardiopsaceae	327		Nocardiopsaceae	527		Francisellaceae	384		Nautiliaceae	700		Chloroflexaceae	804		Clostridiales_Family_XI._Incertae_Sedis	928		Halobacteroidaceae	1027
Chloroflexaceae	728		Deferribacteraceae	227		Heliobacteriaceae	624		Hydrogenothermaceae	707		Rickettsiaceae	504		Nocardiopsaceae	838		Moraxellaceae	518		Pelobacteraceae	970		Conexibacteraceae	364		Leptospiraceae	604		Anaplasmataceae	322		Syntrophaceae	505		Bartonellaceae	380		Nitrosomonadaceae	688		Kofleriaceae	775		Clostridiales_Family_XVII._Incertae_Sedis	928		Francisellaceae	1014
Desulfarculaceae	687		Catenulisporaceae	222		Syntrophaceae	617		Bartonellaceae	694		Leuconostocaceae	498		Microbacteriaceae	830		Pelobacteraceae	513		Heliobacteriaceae	918		Clostridiales_Family_XVII._Incertae_Sedis	361		Heliobacteriaceae	599		Bartonellaceae	314		Geodermatophilaceae	500		Ignavibacteriaceae	373		Chloroflexaceae	683		Desulfarculaceae	748		Kofleriaceae	900		Methylophilaceae	989
Dehalococcoidaceae	668		Desulfarculaceae	222		Streptosporangiaceae	605		Saprospiraceae	693		Deferribacteraceae	497		Rivulariaceae	739		Clostridiales_Family_XI._Incertae_Sedis	506		Anaplasmataceae	917		Nitrosomonadaceae	356		Bartonellaceae	570		Piscirickettsiaceae	314		Rhodothermaceae	499		Verrucomicrobiaceae	339		Halobacteroidaceae	675		Piscirickettsiaceae	748		Pelobacteraceae	864		Nocardioidaceae	924
Heliobacteriaceae	650		Promicromonosporaceae	217		Leptospiraceae	600		Nocardiopsaceae	691		Clostridiales_Family_XVIII._Incertae_Sedis	485		Halobacteroidaceae	724		Leptospiraceae	502		Gordoniaceae	898		Blattabacteriaceae	351		Nitrosomonadaceae	567		Rickettsiaceae	301		Acholeplasmataceae	457		Pelobacteraceae	334		Nocardiopsaceae	644		Clostridiales_Family_XVIII._Incertae_Sedis	742		Cellulomonadaceae	862		Desulfarculaceae	915
Alicyclobacillaceae	625		Gordoniaceae	213		Fibrobacteraceae	598		Nitrospiraceae	687		Carnobacteriaceae	476		Pelobacteraceae	718		Blattabacteriaceae	494		Carnobacteriaceae	870		Cryomorphaceae	348		Methylophilaceae	565		Coxiellaceae	300		Fibrobacteraceae	450		Chlamydiaceae	332		Hydrogenothermaceae	643		Rivulariaceae	731		Francisellaceae	839		Clostridiales_Family_XVIII._Incertae_Sedis	914
Pelobacteraceae	621		Syntrophaceae	208		Spiroplasmataceae	597		Desulfarculaceae	686		Nocardioidaceae	470		Piscirickettsiaceae	712		Desulfarculaceae	486		Kofleriaceae	864		Gordoniaceae	344		Cellulomonadaceae	541		Syntrophaceae	295		Gallionellaceae	448		Microbacteriaceae	329		Nitrospiraceae	642		Syntrophaceae	729		Nocardioidaceae	838		Leptospiraceae	908
Nitrospiraceae	588		Cystobacteraceae	206		Piscirickettsiaceae	571		Alicyclobacillaceae	680		Nautiliaceae	455		Nitrosomonadaceae	695		Anaplasmataceae	468		Nocardioidaceae	860		Syntrophaceae	344		Nocardioidaceae	538		Alicyclobacillaceae	294		Microbacteriaceae	445		Methylococcaceae	322		Saprospiraceae	619		Carnobacteriaceae	697		Heliobacteriaceae	812		Kofleriaceae	903
Nitrosomonadaceae	585		Brucellaceae	202		Anaplasmataceae	566		Pelobacteraceae	637		Syntrophaceae	453		Hyphomonadaceae	690		Nitrosomonadaceae	463		Melioribacteraceae	857		Leptospiraceae	343		Hyphomonadaceae	531		Gallionellaceae	283		Oceanospirillaceae	436		Nitrospiraceae	316		Piscirickettsiaceae	587		Hyphomonadaceae	696		Methylophilaceae	783		Piscirickettsiaceae	903
Legionellaceae	582		Clostridiales_Family_XI._Incertae_Sedis	201		Kofleriaceae	564		Cellulomonadaceae	632		Nitrosomonadaceae	449		Methylophilaceae	676		Syntrophaceae	461		Nitrospiraceae	857		Gallionellaceae	330		Desulfarculaceae	517		Nocardioidaceae	270		Halobacteroidaceae	414		Gallionellaceae	310		Syntrophaceae	583		Nitrospiraceae	671		Piscirickettsiaceae	761		Pelobacteraceae	901
Clostridiales_Family_XVII._Incertae_Sedis	577		Leptospiraceae	199		Clostridiales_Family_XVII._Incertae_Sedis	555		Halobacteroidaceae	616		Catenulisporaceae	447		Nitrospiraceae	676		Nocardioidaceae	456		Rivulariaceae	857		Promicromonosporaceae	330		Halobacteroidaceae	505		Desulfarculaceae	263		Alicyclobacillaceae	411		Thermodesulfobacteriaceae	307		Legionellaceae	574		Nocardioidaceae	670		Nitrosomonadaceae	736		Clostridiales_Family_XVII._Incertae_Sedis	876
Syntrophaceae	544		Chloroflexaceae	198		Bartonellaceae	548		Rivulariaceae	595		Desulfomicrobiaceae	439		Desulfarculaceae	663		Rivulariaceae	448		Saprospiraceae	857		Acholeplasmataceae	325		Piscirickettsiaceae	505		Halobacteroidaceae	261		Bdellovibrionaceae	399		Fibrobacteraceae	302		Nocardioidaceae	566		Cellulomonadaceae	667		Desulfomicrobiaceae	735		Conexibacteraceae	876
Cellulomonadaceae	544		Prochlorococcaceae	198		Brucellaceae	540		Nocardioidaceae	581		Rivulariaceae	430		Alicyclobacillaceae	657		Carnobacteriaceae	443		Cellulomonadaceae	841		Leuconostocaceae	319		Clostridiales_Family_XVII._Incertae_Sedis	490		Alcanivoracaceae	257		Francisellaceae	399		Nocardiopsaceae	298		Desulfarculaceae	563		Heliobacteriaceae	658		Rivulariaceae	701		Syntrophaceae	837
Piscirickettsiaceae	537		Rickettsiaceae	197		Bdellovibrionaceae	530		Legionellaceae	578		Bartonellaceae	428		Bdellovibrionaceae	606		Methylophilaceae	427		Nitrosomonadaceae	837		Streptosporangiaceae	315		Kofleriaceae	488		Bdellovibrionaceae	252		Alcanivoracaceae	398		Alicyclobacillaceae	296		Brucellaceae	557		Bartonellaceae	650		Desulfarculaceae	689		Streptosporangiaceae	830
Hydrogenothermaceae	537		Halanaerobiaceae	192		Hyphomonadaceae	530		Piscirickettsiaceae	555		Methylophilaceae	427		Methylococcaceae	591		Methylococcaceae	422		Syntrophaceae	829		Anaplasmataceae	314		Brucellaceae	484		Clostridiales_Family_XVIII._Incertae_Sedis	248		Hyphomonadaceae	384		Geodermatophilaceae	292		Hyphomonadaceae	557		Methylophilaceae	637		Promicromonosporaceae	689		Nitrosomonadaceae	818
Methylophilaceae	522		Verrucomicrobiaceae	192		Actinomycetaceae	517		Aquificaceae	551		Clostridiales_Family_XVII._Incertae_Sedis	423		Syntrophaceae	584		Solibacteraceae	416		Methylophilaceae	819		Methylophilaceae	313		Catenulisporaceae	482		Actinomycetaceae	247		Legionellaceae	383		Bdellovibrionaceae	289		Oceanospirillaceae	550		Catenulisporaceae	626		Cystobacteraceae	682		Heliobacteriaceae	807
Halobacteroidaceae	522		Fibrobacteraceae	190		Promicromonosporaceae	515		Nitrosomonadaceae	548		Hydrogenophilaceae	422		Nocardioidaceae	579		Catenulisporaceae	411		Desulfarculaceae	818		Bartonellaceae	308		Rivulariaceae	480		Legionellaceae	243		Pseudoalteromonadaceae	382		Alcanivoracaceae	287		Methylophilaceae	543		Gordoniaceae	622		Alcanivoracaceae	664		Nitrospiraceae	785
Nocardioidaceae	521		Blattabacteriaceae	189		Gordoniaceae	512		Methylococcaceae	538		Alcanivoracaceae	409		Dictyoglomaceae	578		Desulfurobacteriaceae	400		Brucellaceae	809		Brucellaceae	304		Syntrophaceae	472		Fibrobacteraceae	240		Acidithiobacillaceae	377		Halobacteroidaceae	282		Clostridiales_Family_XVIII._Incertae_Sedis	514		Clostridiales_Family_XVII._Incertae_Sedis	614		Gordoniaceae	662		Gordoniaceae	783
Catenulisporaceae	505		Rivulariaceae	186		Conexibacteraceae	498		Heliobacteriaceae	532		Gordoniaceae	409		Desulfomicrobiaceae	577		Streptosporangiaceae	399		Hyphomonadaceae	781		Dehalococcoidaceae	304		Gallionellaceae	471		Heliobacteriaceae	239		Dehalococcoidaceae	364		Desulfomicrobiaceae	256		Pelobacteraceae	503		Fibrobacteraceae	611		Syntrophaceae	662		Hydrogenothermaceae	776
Gordoniaceae	488		Bdellovibrionaceae	185		Catenulisporaceae	486		Gordoniaceae	520		Piscirickettsiaceae	407		Legionellaceae	577		Beijerinckiaceae	398		Bartonellaceae	729		Carnobacteriaceae	301		Nitrospiraceae	458		Oceanospirillaceae	237		Clostridiales_Family_XVIII._Incertae_Sedis	361		Acidithiobacillaceae	255		Ignavibacteriaceae	488		Brucellaceae	599		Conexibacteraceae	660		Promicromonosporaceae	773
Streptosporangiaceae	484		Kineosporiaceae	184		Desulfarculaceae	481		Clostridiales_Family_XVIII._Incertae_Sedis	510		Hydrogenothermaceae	390		Kofleriaceae	569		Conexibacteraceae	397		Francisellaceae	714		Piscirickettsiaceae	294		Francisellaceae	448		Dehalococcoidaceae	234		Brucellaceae	357		Hydrogenothermaceae	249		Gordoniaceae	468		Acidithiobacillaceae	562		Streptosporangiaceae	650		Hyphomonadaceae	751
Kofleriaceae	474		Desulfomicrobiaceae	183		Acidithiobacillaceae	477		Dehalococcoidaceae	509		Fibrobacteraceae	385		Hydrogenophilaceae	565		Hyphomonadaceae	396		Beijerinckiaceae	702		Thermomonosporaceae	289		Conexibacteraceae	437		Hyphomonadaceae	231		Heliobacteriaceae	354		Dehalococcoidaceae	247		Cellulomonadaceae	466		Alcanivoracaceae	555		Catenulisporaceae	640		Rivulariaceae	733
Alcanivoracaceae	472		Bartonellaceae	182		Cystobacteraceae	471		Desulfomicrobiaceae	497		Conexibacteraceae	383		Cellulomonadaceae	562		Saprospiraceae	396		Dehalococcoidaceae	688		Cystobacteraceae	286		Gordoniaceae	428		Kofleriaceae	227		Actinomycetaceae	353		Gordoniaceae	244		Bdellovibrionaceae	465		Dehalococcoidaceae	545		Halobacteroidaceae	633		Brucellaceae	719
Desulfomicrobiaceae	464		Actinomycetaceae	178		Dehalococcoidaceae	469		Catenulisporaceae	477		Bdellovibrionaceae	376		Thermodesulfobacteriaceae	545		Brucellaceae	395		Hydrogenothermaceae	671		Hydrogenophilaceae	283		Acidithiobacillaceae	424		Acholeplasmataceae	226		Hydrogenothermaceae	352		Legionellaceae	237		Dehalococcoidaceae	458		Cystobacteraceae	544		Hyphomonadaceae	633		Hydrogenophilaceae	718
Bdellovibrionaceae	464		Piscirickettsiaceae	178		Verrucomicrobiaceae	469		Promicromonosporaceae	462		Streptosporangiaceae	376		Alcanivoracaceae	544		Nitrospiraceae	386		Streptosporangiaceae	671		Desulfarculaceae	280		Hydrogenothermaceae	424		Hydrogenophilaceae	224		Psychromonadaceae	349		Hyphomonadaceae	236		Dictyoglomaceae	448		Gallionellaceae	531		Nitrospiraceae	631		Catenulisporaceae	704
Oceanospirillaceae	457		Spiroplasmataceae	176		Nitrospiraceae	461		Hydrogenophilaceae	461		Nitrospiraceae	373		Aquificaceae	537		Alcanivoracaceae	372		Halobacteroidaceae	657		Nitrospiraceae	275		Fibrobacteraceae	413		Acidithiobacillaceae	222		Desulfurellaceae	331		Desulfarculaceae	233		Alcanivoracaceae	439		Streptosporangiaceae	526		Oceanospirillaceae	627		Dehalococcoidaceae	669
Acidithiobacillaceae	448		Chrysiogenaceae	175		Hahellaceae	459		Beijerinckiaceae	450		Heliobacteriaceae	366		Ferrimonadaceae	537		Cystobacteraceae	372		Piscirickettsiaceae	656		Acidithiobacillaceae	273		Dehalococcoidaceae	411		Pseudoalteromonadaceae	214		Clostridiales_Family_XVII._Incertae_Sedis	321		Heliobacteriaceae	230		Kofleriaceae	435		Oceanospirillaceae	519		Thermomonosporaceae	589		Desulfomicrobiaceae	659
Hyphomonadaceae	437		Glycomycetaceae	175		Hydrogenophilaceae	454		Cystobacteraceae	449		Desulfarculaceae	357		Brucellaceae	531		Dehalococcoidaceae	359		Conexibacteraceae	654		Solibacteraceae	273		Solibacteraceae	410		Brucellaceae	208		Ignavibacteriaceae	320		Entomoplasmataceae	220		Heliobacteriaceae	431		Beijerinckiaceae	518		Hydrogenophilaceae	583		Thermomonosporaceae	639
Cystobacteraceae	437		Dehalococcoidaceae	173		Chrysiogenaceae	441		Acidimicrobiaceae	446		Francisellaceae	357		Clostridiales_Family_XVII._Incertae_Sedis	529		Gallionellaceae	355		Alcanivoracaceae	641		Desulfomicrobiaceae	269		Hydrogenophilaceae	387		Clostridiales_Family_XVII._Incertae_Sedis	202		Nocardioidaceae	318		Brucellaceae	219		Streptosporangiaceae	419		Bdellovibrionaceae	513		Brucellaceae	577		Gallionellaceae	638
Glycomycetaceae	417		Acidithiobacillaceae	168		Oceanospirillaceae	439		Conexibacteraceae	442		Thermomonosporaceae	340		Catenulisporaceae	521		Promicromonosporaceae	354		Promicromonosporaceae	641		Rivulariaceae	264		Streptosporangiaceae	380		Thermomonosporaceae	200		Hydrogenophilaceae	317		Flammeovirgaceae	217		Aquificaceae	414		Legionellaceae	508		Legionellaceae	577		Legionellaceae	633
Brucellaceae	414		Alcanivoracaceae	166		Thermomonosporaceae	437		Brucellaceae	434		Brucellaceae	338		Clostridiales_Family_XVIII._Incertae_Sedis	518		Hydrogenothermaceae	353		Desulfomicrobiaceae	630		Opitutaceae	255		Desulfomicrobiaceae	378		Cellulomonadaceae	198		Desulfarculaceae	314		Psychromonadaceae	213		Fibrobacteraceae	411		Conexibacteraceae	507		Hydrogenothermaceae	576		Acidithiobacillaceae	611
Hydrogenophilaceae	411		Gallionellaceae	165		Halobacteroidaceae	433		Hyphomonadaceae	433		Promicromonosporaceae	338		Oceanospirillaceae	503		Desulfomicrobiaceae	352		Catenulisporaceae	626		Alcanivoracaceae	254		Alcanivoracaceae	373		Ignavibacteriaceae	194		Kofleriaceae	314		Clostridiales_Family_XVIII._Incertae_Sedis	208		Hydrogenophilaceae	411		Solibacteraceae	506		Dehalococcoidaceae	564		Bdellovibrionaceae	607
Chlamydiaceae	406		Hydrogenophilaceae	161		Solibacteraceae	432		Solibacteraceae	433		Cystobacteraceae	335		Flammeovirgaceae	499		Hydrogenophilaceae	350		Gallionellaceae	618		Beijerinckiaceae	251		Thermomonosporaceae	368		Desulfomicrobiaceae	190		Aquificaceae	313		Ferrimonadaceae	203		Promicromonosporaceae	409		Pseudoalteromonadaceae	492		Gallionellaceae	533		Alcanivoracaceae	596
Syntrophomonadaceae	402		Anaplasmataceae	159		Gallionellaceae	420		Kofleriaceae	431		Gallionellaceae	329		Streptosporangiaceae	488		Piscirickettsiaceae	339		Cystobacteraceae	614		Halobacteroidaceae	243		Bdellovibrionaceae	366		Conexibacteraceae	185		Melioribacteraceae	305		Dictyoglomaceae	198		Chlamydiaceae	404		Francisellaceae	486		Acidithiobacillaceae	523		Dictyoglomaceae	595
Dictyoglomaceae	400		Beijerinckiaceae	155		Desulfomicrobiaceae	412		Clostridiales_Family_XVII._Incertae_Sedis	430		Dehalococcoidaceae	325		Fibrobacteraceae	486		Bartonellaceae	338		Hydrogenophilaceae	604		Nakamurellaceae	242		Cystobacteraceae	361		Gordoniaceae	184		Desulfomicrobiaceae	291		Actinomycetaceae	193		Thermodesulfobacteriaceae	402		Desulfomicrobiaceae	481		Phycisphaeraceae	512		Oceanospirillaceae	574
Promicromonosporaceae	399		Opitutaceae	155		Alcanivoracaceae	410		Acidithiobacillaceae	427		Halobacteroidaceae	318		Gallionellaceae	485		Francisellaceae	321		Oceanospirillaceae	596		Glycomycetaceae	240		Legionellaceae	361		Cystobacteraceae	181		Dictyoglomaceae	283		Aquificaceae	191		Clostridiales_Family_XVII._Incertae_Sedis	400		Promicromonosporaceae	478		Nakamurellaceae	501		Flammeovirgaceae	561
Colwelliaceae	399		Dermabacteraceae	150		Acholeplasmataceae	400		Dictyoglomaceae	427		Acidithiobacillaceae	315		Gordoniaceae	472		Kineosporiaceae	317		Dictyoglomaceae	586		Phycisphaeraceae	240		Opitutaceae	359		Flammeovirgaceae	180		Solibacteraceae	281		Syntrophomonadaceae	191		Beijerinckiaceae	391		Melioribacteraceae	477		Fibrobacteraceae	496		Cystobacteraceae	559
Fibrobacteraceae	394		Acidimicrobiaceae	143		Kineosporiaceae	382		Melioribacteraceae	425		Opitutaceae	299		Ignavibacteriaceae	472		Oceanospirillaceae	316		Acidithiobacillaceae	580		Francisellaceae	234		Oceanospirillaceae	353		Hydrogenothermaceae	176		Flammeovirgaceae	274		Streptosporangiaceae	189		Flammeovirgaceae	386		Hydrogenophilaceae	472		Bdellovibrionaceae	495		Solibacteraceae	555
Thermomonosporaceae	385		Nitrospiraceae	141		Beijerinckiaceae	369		Bdellovibrionaceae	423		Psychromonadaceae	299		Dehalococcoidaceae	469		Opitutaceae	313		Opitutaceae	570		Bdellovibrionaceae	229		Promicromonosporaceae	353		Catenulisporaceae	172		Thermodesulfobacteriaceae	273		Pseudoalteromonadaceae	188		Psychromonadaceae	386		Halobacteroidaceae	448		Glycomycetaceae	488		Glycomycetaceae	550
Thermodesulfobacteriaceae	372		Nakamurellaceae	140		Opitutaceae	366		Ignavibacteriaceae	412		Oceanospirillaceae	294		Elusimicrobiaceae	458		Thermoanaerobacterales_Family_IV._Incertae_Sedis	307		Desulfurobacteriaceae	554		Fibrobacteraceae	228		Dictyoglomaceae	347		Ferrimonadaceae	169		Syntrophomonadaceae	264		Kofleriaceae	187		Catenulisporaceae	374		Hydrogenothermaceae	440		Beijerinckiaceae	485		Fibrobacteraceae	538
Gallionellaceae	368		Hahellaceae	138		Glycomycetaceae	360		Oceanospirillaceae	412		Phycisphaeraceae	291		Syntrophomonadaceae	457		Sphaerobacteraceae	299		Bdellovibrionaceae	551		Kineosporiaceae	222		Beijerinckiaceae	345		Francisellaceae	169		Cellulomonadaceae	263		Parachlamydiaceae	185		Acidithiobacillaceae	371		Syntrophomonadaceae	440		Solibacteraceae	474		Thermodesulfobacteriaceae	528
Conexibacteraceae	359		Rubrobacteraceae	137		Francisellaceae	359		Streptosporangiaceae	406		Kineosporiaceae	283		Chlamydiaceae	451		Thermomonosporaceae	299		Thermoanaerobacterales_Family_IV._Incertae_Sedis	551		Hydrogenothermaceae	218		Glycomycetaceae	335		Melioribacteraceae	168		Gordoniaceae	262		Desulfohalobiaceae	184		Actinomycetaceae	361		Flammeovirgaceae	439		Actinomycetaceae	468		Chlamydiaceae	519
Rubrobacteraceae	338		Phycisphaeraceae	125		Ignavibacteriaceae	357		Opitutaceae	403		Nakamurellaceae	283		Heliobacteriaceae	451		Caldilineaceae	296		Kineosporiaceae	549		Chrysiogenaceae	217		Syntrophomonadaceae	335		Psychromonadaceae	167		Thermomonosporaceae	260		Colwelliaceae	183		Conexibacteraceae	348		Acidimicrobiaceae	431		Colwelliaceae	465		Kineosporiaceae	517
Nautiliaceae	338		Caldilineaceae	124		Legionellaceae	357		Syntrophomonadaceae	400		Legionellaceae	277		Acidithiobacillaceae	440		Dictyoglomaceae	294		Glycomycetaceae	529		Methylocystaceae	217		Caldilineaceae	324		Promicromonosporaceae	163		Cystobacteraceae	259		Planococcaceae	181		Cystobacteraceae	345		Chrysiogenaceae	426		Opitutaceae	463		Phycisphaeraceae	514
Planococcaceae	335		Francisellaceae	124		Pseudoalteromonadaceae	347		Thermodesulfobacteriaceae	389		Aquificaceae	269		Conexibacteraceae	431		Glycomycetaceae	288		Rhodobiaceae	503		Sphaerobacteraceae	216		Methylocystaceae	321		Syntrophomonadaceae	162		Planococcaceae	258		Nocardioidaceae	180		Thermomonosporaceae	344		Thermodesulfobacteriaceae	417		Aquificaceae	457		Opitutaceae	505
Flammeovirgaceae	330		Oceanospirillaceae	120		Thermoanaerobacterales_Family_IV._Incertae_Sedis	347		Pseudoalteromonadaceae	373		Dictyoglomaceae	244		Opitutaceae	408		Halobacteroidaceae	285		Chrysiogenaceae	497		Caldilineaceae	214		Chrysiogenaceae	320		Beijerinckiaceae	157		Catenulisporaceae	256		Solibacteraceae	180		Gallionellaceae	342		Elusimicrobiaceae	415		Kineosporiaceae	443		Ignavibacteriaceae	503
Aquificaceae	330		Syntrophomonadaceae	120		Aquificaceae	336		Planococcaceae	369		Glycomycetaceae	242		Cystobacteraceae	398		Bdellovibrionaceae	277		Nakamurellaceae	489		Syntrophomonadaceae	208		Nautiliaceae	317		Solibacteraceae	153		Chlamydiaceae	255		Cellulomonadaceae	172		Entomoplasmataceae	341		Chlamydiaceae	405		Bacteriovoracaceae	442		Beijerinckiaceae	498
Solibacteraceae	327		Ferrimonadaceae	117		Colwelliaceae	324		Gallionellaceae	366		Beijerinckiaceae	241		Melioribacteraceae	386		Acidimicrobiaceae	276		Caldilineaceae	488		Acidimicrobiaceae	205		Elusimicrobiaceae	306		Streptosporangiaceae	153		Chrysiogenaceae	253		Hydrogenophilaceae	172		Desulfomicrobiaceae	339		Actinomycetaceae	397		Dictyoglomaceae	436		Nakamurellaceae	497
Beijerinckiaceae	317		Halobacteroidaceae	116		Psychromonadaceae	312		Chrysiogenaceae	357		Thermodesulfobacteriaceae	237		Planococcaceae	377		Pseudoalteromonadaceae	271		Syntrophomonadaceae	486		Oceanospirillaceae	202		Nakamurellaceae	304		Chlamydiaceae	149		Nautiliaceae	245		Nautiliaceae	172		Planococcaceae	328		Aquificaceae	396		Chlamydiaceae	433		Natranaerobiaceae	491
Opitutaceae	311		Legionellaceae	110		Planococcaceae	307		Entomoplasmataceae	356		Chrysiogenaceae	235		Phycisphaeraceae	370		Rhodobiaceae	271		Pseudoalteromonadaceae	470		Ferrimonadaceae	195		Pseudoalteromonadaceae	303		Dictyoglomaceae	149		Opitutaceae	238		Catenulisporaceae	171		Glycomycetaceae	326		Thermomonosporaceae	394		Psychromonadaceae	422		Aquificaceae	482
Chrysiogenaceae	311		Sphaerobacteraceae	110		Phycisphaeraceae	306		Elusimicrobiaceae	347		Syntrophomonadaceae	232		Thermomonosporaceae	370		Phycisphaeraceae	268		Acidimicrobiaceae	466		Legionellaceae	195		Chlamydiaceae	294		Opitutaceae	149		Thermoanaerobacterales_Family_IV._Incertae_Sedis	235		Cystobacteraceae	165		Syntrophomonadaceae	317		Rubrobacteraceae	389		Rubrobacteraceae	418		Melioribacteraceae	459
Kineosporiaceae	310		Ignavibacteriaceae	107		Nakamurellaceae	304		Chlamydiaceae	344		Acidimicrobiaceae	224		Promicromonosporaceae	357		Syntrophomonadaceae	264		Dermabacteraceae	457		Rubrobacteraceae	186		Flammeovirgaceae	290		Aquificaceae	141		Promicromonosporaceae	228		Clostridiales_Family_XVII._Incertae_Sedis	164		Kineosporiaceae	311		Glycomycetaceae	386		Thermodesulfobacteriaceae	409		Acidimicrobiaceae	441
Ignavibacteriaceae	307		Pseudoalteromonadaceae	101		Ferrimonadaceae	303		Thermoanaerobacterales_Family_IV._Incertae_Sedis	340		Melioribacteraceae	224		Natranaerobiaceae	356		Dermabacteraceae	262		Thermomonosporaceae	456		Hahellaceae	174		Thermodesulfobacteriaceae	283		Hahellaceae	139		Ferrimonadaceae	224		Thermoanaerobacterales_Family_IV._Incertae_Sedis	163		Thermodesulfobiaceae	307		Opitutaceae	384		Pseudoalteromonadaceae	408		Colwelliaceae	441
Pseudoalteromonadaceae	299		Sanguibacteraceae	100		Syntrophomonadaceae	301		Flammeovirgaceae	332		Elusimicrobiaceae	219		Pseudoalteromonadaceae	351		Actinomycetaceae	247		Thermodesulfobacteriaceae	450		Beutenbergiaceae	173		Kineosporiaceae	275		Nautiliaceae	139		Thermodesulfobiaceae	224		Thermomonosporaceae	163		Natranaerobiaceae	305		Parachlamydiaceae	377		Dermabacteraceae	396		Thermoanaerobacterales_Family_IV._Incertae_Sedis	435
Phycisphaeraceae	299		Acholeplasmataceae	98		Hydrogenothermaceae	297		Alcanivoracaceae	327		Flammeovirgaceae	215		Parachlamydiaceae	347		Nakamurellaceae	244		Phycisphaeraceae	444		Dermabacteraceae	160		Psychromonadaceae	267		Chrysiogenaceae	133		Beijerinckiaceae	221		Beijerinckiaceae	153		Solibacteraceae	301		Kineosporiaceae	357		Acidimicrobiaceae	394		Actinomycetaceae	425
Ferrimonadaceae	297		Thermoanaerobacterales_Family_IV._Incertae_Sedis	98		Dermabacteraceae	295		Nakamurellaceae	324		Rubrobacteraceae	214		Psychromonadaceae	346		Chrysiogenaceae	242		Sphaerobacteraceae	426		Actinomycetaceae	157		Hahellaceae	262		Caldilineaceae	129		Conexibacteraceae	219		Chrysiogenaceae	153		Opitutaceae	296		Psychromonadaceae	346		Parachlamydiaceae	382		Elusimicrobiaceae	424
Actinomycetaceae	297		Aquificaceae	96		Melioribacteraceae	292		Phycisphaeraceae	314		Sphaerobacteraceae	213		Beijerinckiaceae	344		Thermodesulfobacteriaceae	240		Aquificaceae	423		Pseudoalteromonadaceae	157		Thermoanaerobacterales_Family_IV._Incertae_Sedis	262		Glycomycetaceae	129		Streptosporangiaceae	218		Syntrophobacteraceae	149		Phycisphaeraceae	294		Thermoanaerobacterales_Family_IV._Incertae_Sedis	339		Flammeovirgaceae	380		Syntrophobacteraceae	403
Psychromonadaceae	291		Beutenbergiaceae	94		Elusimicrobiaceae	284		Gemmatimonadaceae	311		Caldilineaceae	206		Kineosporiaceae	333		Gemmatimonadaceae	231		Ignavibacteriaceae	419		Gemmatimonadaceae	154		Aquificaceae	260		Anaerolineaceae	127		Caldilineaceae	217		Conexibacteraceae	148		Melioribacteraceae	289		Dictyoglomaceae	336		Chrysiogenaceae	377		Dermabacteraceae	398
Parachlamydiaceae	287		Gemmatimonadaceae	94		Acidimicrobiaceae	283		Psychromonadaceae	311		Ignavibacteriaceae	206		Chrysiogenaceae	332		Ferrimonadaceae	217		Legionellaceae	419		Planococcaceae	154		Phycisphaeraceae	260		Desulfohalobiaceae	127		Desulfohalobiaceae	206		Glycomycetaceae	141		Hahellaceae	284		Gemmatimonadaceae	326		Caldilineaceae	373		Entomoplasmataceae	395
Thermoanaerobacterales_Family_IV._Incertae_Sedis	280		Hydrogenothermaceae	93		Sphaerobacteraceae	279		Glycomycetaceae	309		Chlamydiaceae	203		Glycomycetaceae	320		Rubrobacteraceae	210		Gemmatimonadaceae	417		Rhodobiaceae	154		Planococcaceae	259		Planococcaceae	125		Anaerolineaceae	205		Promicromonosporaceae	141		Acidimicrobiaceae	260		Phycisphaeraceae	322		Ferrimonadaceae	368		Psychromonadaceae	394
Nakamurellaceae	280		Intrasporangiaceae	93		Anaerolineaceae	278		Parachlamydiaceae	303		Ferrimonadaceae	198		Thermoanaerobacterales_Family_IV._Incertae_Sedis	319		Aquificaceae	207		Chlamydiaceae	414		Chlamydiaceae	152		Sphaerobacteraceae	252		Rubrobacteraceae	120		Hahellaceae	198		Caldilineaceae	136		Thermoanaerobacterales_Family_IV._Incertae_Sedis	260		Hahellaceae	321		Elusimicrobiaceae	363		Rubrobacteraceae	389
Caldilineaceae	278		Syntrophobacteraceae	93		Caldilineaceae	268		Thermomonosporaceae	302		Anaerolineaceae	197		Nakamurellaceae	302		Beutenbergiaceae	207		Elusimicrobiaceae	411		Dictyoglomaceae	152		Acidimicrobiaceae	251		Sphaerobacteraceae	120		Glycomycetaceae	189		Magnetococcaceae	134		Parachlamydiaceae	253		Caldilineaceae	320		Beutenbergiaceae	347		Sphaerobacteraceae	389
Acidimicrobiaceae	274		Anaerolineaceae	92		Rubrobacteraceae	266		Kineosporiaceae	293		Desulfurellaceae	196		Syntrophobacteraceae	300		Methylocystaceae	203		Actinomycetaceae	401		Trueperaceae	152		Actinomycetaceae	247		Thermoanaerobacterales_Family_IV._Incertae_Sedis	120		Acidimicrobiaceae	182		Hahellaceae	133		Idiomarinaceae	252		Sphaerobacteraceae	314		Sanguibacteraceae	346		Syntrophomonadaceae	386
Entomoplasmataceae	271		Colwelliaceae	89		Flammeovirgaceae	265		Syntrophobacteraceae	288		Hahellaceae	196		Acidimicrobiaceae	299		Hahellaceae	202		Ferrimonadaceae	391		Aquificaceae	150		Anaerolineaceae	234		Thermodesulfobiaceae	120		Natranaerobiaceae	174		Opitutaceae	131		Ferrimonadaceae	240		Syntrophobacteraceae	299		Ignavibacteriaceae	337		Planococcaceae	385
Melioribacteraceae	259		Flammeovirgaceae	86		Chlamydiaceae	262		Dermabacteraceae	279		Gemmatimonadaceae	194		Thermodesulfobiaceae	297		Ignavibacteriaceae	200		Psychromonadaceae	387		Nautiliaceae	150		Rhodobiaceae	229		Erythrobacteraceae	119		Gemmatimonadaceae	173		Elusimicrobiaceae	128		Syntrophobacteraceae	232		Ignavibacteriaceae	295		Syntrophobacteraceae	327		Gemmatimonadaceae	382
Desulfohalobiaceae	258		Melioribacteraceae	85		Beutenbergiaceae	258		Caldilineaceae	277		Dermabacteraceae	193		Desulfurobacteriaceae	290		Chlamydiaceae	199		Hahellaceae	374		Syntrophobacteraceae	149		Syntrophobacteraceae	228		Kineosporiaceae	119		Syntrophobacteraceae	173		Methylacidiphilaceae	126		Erythrobacteraceae	231		Ferrimonadaceae	291		Methylocystaceae	325		Caldilineaceae	381
Gemmatimonadaceae	254		Nautiliaceae	83		Trueperaceae	254		Natranaerobiaceae	277		Syntrophobacteraceae	189		Entomoplasmataceae	290		Legionellaceae	199		Methylocystaceae	365		Flammeovirgaceae	148		Ferrimonadaceae	225		Thermodesulfobacteriaceae	119		Parachlamydiaceae	168		Thermodesulfobiaceae	122		Nakamurellaceae	231		Rhodobiaceae	291		Sphaerobacteraceae	324		Ferrimonadaceae	381
Natranaerobiaceae	247		Desulfohalobiaceae	82		Syntrophobacteraceae	245		Nautiliaceae	255		Thermoanaerobacterales_Family_IV._Incertae_Sedis	188		Hahellaceae	272		Psychromonadaceae	194		Syntrophobacteraceae	361		Desulfurellaceae	144		Rubrobacteraceae	223		Gemmatimonadaceae	118		Colwelliaceae	167		Desulfurobacteriaceae	112		Pseudoalteromonadaceae	231		Dermabacteraceae	288		Thermodesulfobiaceae	315		Desulfurobacteriaceae	368
Syntrophobacteraceae	242		Elusimicrobiaceae	82		Sanguibacteraceae	243		Sphaerobacteraceae	253		Methylocystaceae	182		Gemmatimonadaceae	271		Syntrophobacteraceae	192		Flammeovirgaceae	360		Anaerolineaceae	143		Thermodesulfobiaceae	218		Nakamurellaceae	112		Herpetosiphonaceae	167		Herpetosiphonaceae	112		Desulfurobacteriaceae	224		Nautiliaceae	280		Rhodobiaceae	310		Hahellaceae	366
Desulfurobacteriaceae	232		Methylocystaceae	82		Thermodesulfobacteriaceae	238		Thermodesulfobiaceae	246		Pseudoalteromonadaceae	181		Rubrobacteraceae	266		Entomoplasmataceae	191		Entomoplasmataceae	357		Thermoanaerobacterales_Family_IV._Incertae_Sedis	143		Entomoplasmataceae	217		Natranaerobiaceae	102		Erythrobacteraceae	163		Kineosporiaceae	110		Chrysiogenaceae	223		Nakamurellaceae	278		Syntrophomonadaceae	310		Beutenbergiaceae	365
Anaerolineaceae	231		Psychromonadaceae	80		Nautiliaceae	230		Hahellaceae	245		Sanguibacteraceae	175		Sphaerobacteraceae	266		Flammeovirgaceae	185		Rubrobacteraceae	351		Dermacoccaceae	141		Dermabacteraceae	213		Acidimicrobiaceae	101		Nakamurellaceae	163		Acidimicrobiaceae	107		Dermabacteraceae	222		Entomoplasmataceae	272		Gemmatimonadaceae	302		Sanguibacteraceae	357
Hahellaceae	230		Trueperaceae	77		Desulfohalobiaceae	225		Rhodobiaceae	241		Desulfohalobiaceae	174		Anaerolineaceae	262		Dermacoccaceae	182		Beutenbergiaceae	347		Thermodesulfobacteriaceae	139		Melioribacteraceae	203		Syntrophobacteraceae	99		Desulfurobacteriaceae	161		Anaerolineaceae	106		Bacteriovoracaceae	221		Natranaerobiaceae	270		Planococcaceae	302		Chrysiogenaceae	354
Sphaerobacteraceae	229		Erythrobacteraceae	76		Gemmatimonadaceae	222		Desulfurobacteriaceae	234		Planococcaceae	173		Caldilineaceae	258		Intrasporangiaceae	180		Desulfurellaceae	330		Elusimicrobiaceae	137		Natranaerobiaceae	203		Tsukamurellaceae	97		Rubrobacteraceae	155		Phycisphaeraceae	101		Rhodobiaceae	221		Planococcaceae	262		Hahellaceae	295		Trueperaceae	344
Dermabacteraceae	225		Chlamydiaceae	72		Herpetosiphonaceae	212		Ferrimonadaceae	233		Dermacoccaceae	172		Desulfohalobiaceae	256		Planococcaceae	180		Erythrobacteraceae	325		Sanguibacteraceae	137		Gemmatimonadaceae	201		Magnetococcaceae	96		Kineosporiaceae	151		Amoebophilaceae	97		Caldilineaceae	214		Anaerolineaceae	245		Tsukamurellaceae	291		Methylocystaceae	340
Trueperaceae	218		Rhodobiaceae	72		Desulfurellaceae	205		Colwelliaceae	222		Intrasporangiaceae	171		Dermabacteraceae	245		Natranaerobiaceae	178		Thermodesulfobiaceae	316		Tsukamurellaceae	137		Ignavibacteriaceae	200		Herpetosiphonaceae	95		Phycisphaeraceae	147		Trueperaceae	97		Beutenbergiaceae	212		Trueperaceae	244		Entomoplasmataceae	286		Erythrobacteraceae	338
Dermacoccaceae	204		Segniliparaceae	72		Desulfurobacteriaceae	198		Erythrobacteraceae	221		Rhodobiaceae	171		Actinomycetaceae	244		Elusimicrobiaceae	171		Intrasporangiaceae	310		Erythrobacteraceae	130		Beutenbergiaceae	197		Dermabacteraceae	94		Puniceicoccaceae	146		Methylocystaceae	96		Elusimicrobiaceae	210		Methylocystaceae	239		Desulfohalobiaceae	283		Parachlamydiaceae	334
Thermodesulfobiaceae	199		Planococcaceae	71		Intrasporangiaceae	198		Methylocystaceae	219		Desulfurobacteriaceae	169		Amoebophilaceae	231		Sanguibacteraceae	170		Planococcaceae	308		Intrasporangiaceae	122		Parachlamydiaceae	193		Phycisphaeraceae	92		Rhodobiaceae	146		Dermabacteraceae	95		Gemmatimonadaceae	208		Sanguibacteraceae	233		Nautiliaceae	279		Thermodesulfobiaceae	333
Beutenbergiaceae	197		Thermodesulfobacteriaceae	71		Methylocystaceae	195		Trueperaceae	217		Trueperaceae	163		Methylocystaceae	216		Bacteriovoracaceae	167		Nautiliaceae	306		Desulfohalobiaceae	115		Erythrobacteraceae	188		Rhodobiaceae	91		Sphaerobacteraceae	145		Nakamurellaceae	94		Sphaerobacteraceae	203		Desulfohalobiaceae	224		Dermacoccaceae	274		Pseudoalteromonadaceae	320
Erythrobacteraceae	195		Magnetococcaceae	67		Natranaerobiaceae	188		Amoebophilaceae	215		Thermodesulfobiaceae	161		Bacteriovoracaceae	213		Anaerolineaceae	166		Chthonomonadaceae	299		Natranaerobiaceae	115		Sanguibacteraceae	183		Methylocystaceae	90		Magnetococcaceae	140		Sphaerobacteraceae	91		Methylocystaceae	202		Thermodesulfobiaceae	223		Trueperaceae	274		Herpetosiphonaceae	297
Magnetococcaceae	194		Tsukamurellaceae	67		Parachlamydiaceae	188		Anaerolineaceae	211		Beutenbergiaceae	158		Rhodobiaceae	212		Erythrobacteraceae	160		Trueperaceae	295		Ignavibacteriaceae	113		Desulfurobacteriaceae	177		Colwelliaceae	89		Amoebophilaceae	132		Rubrobacteraceae	89		Sanguibacteraceae	202		Beutenbergiaceae	221		Thermoanaerobacterales_Family_IV._Incertae_Sedis	262		Rhodobiaceae	292
Aerococcaceae	190		Acidothermaceae	65		Dermacoccaceae	185		Rubrobacteraceae	207		Actinomycetaceae	155		Tsukamurellaceae	212		Trueperaceae	159		Anaerolineaceae	288		Psychromonadaceae	112		Trueperaceae	177		Parachlamydiaceae	88		Dermabacteraceae	123		Natranaerobiaceae	88		Rubrobacteraceae	198		Bacteriovoracaceae	216		Anaerolineaceae	259		Tsukamurellaceae	288
Rhodobiaceae	183		Desulfurobacteriaceae	64		Dictyoglomaceae	179		Idiomarinaceae	194		Natranaerobiaceae	147		Trueperaceae	209		Thermodesulfobiaceae	156		Dermacoccaceae	285		Halothiobacillaceae	103		Magnetococcaceae	174		Desulfurobacteriaceae	81		Cardiobacteriaceae	121		Gemmatimonadaceae	87		Colwelliaceae	194		Tsukamurellaceae	210		Desulfurobacteriaceae	256		Intrasporangiaceae	283
Caldisericaceae	182		Herpetosiphonaceae	64		Magnetococcaceae	174		Chthonomonadaceae	185		Tsukamurellaceae	147		Sanguibacteraceae	205		Tsukamurellaceae	153		Natranaerobiaceae	283		Thermodesulfobiaceae	103		Tsukamurellaceae	174		Parvularculaceae	81		Entomoplasmataceae	113		Segniliparaceae	87		Anaerolineaceae	192		Amoebophilaceae	199		Melioribacteraceae	241		Anaerolineaceae	276
Tsukamurellaceae	181		Desulfurellaceae	63		Rhodobiaceae	171		Sanguibacteraceae	182		Parachlamydiaceae	142		Dermacoccaceae	198		Parvularculaceae	142		Parachlamydiaceae	282		Magnetococcaceae	101		Dermacoccaceae	164		Elusimicrobiaceae	80		Waddliaceae	113		Halothiobacillaceae	85		Trueperaceae	190		Dermacoccaceae	199		Erythrobacteraceae	224		Bacteriovoracaceae	259
Herpetosiphonaceae	180		Dermacoccaceae	58		Erythrobacteraceae	163		Puniceicoccaceae	179		Magnetococcaceae	129		Desulfurellaceae	187		Parachlamydiaceae	141		Magnetococcaceae	257		Entomoplasmataceae	100		Herpetosiphonaceae	164		Puniceicoccaceae	80		Halothiobacillaceae	110		Acidothermaceae	84		Magnetococcaceae	188		Herpetosiphonaceae	199		Natranaerobiaceae	223		Nautiliaceae	253
Sanguibacteraceae	178		Halothiobacillaceae	50		Acidothermaceae	150		Actinomycetaceae	178		Entomoplasmataceae	122		Chthonomonadaceae	181		Nautiliaceae	135		Parvularculaceae	255		Puniceicoccaceae	99		Halothiobacillaceae	153		Desulfurellaceae	79		Methylocystaceae	110		Cardiobacteriaceae	84		Halothiobacillaceae	172		Erythrobacteraceae	192		Intrasporangiaceae	222		Caldisericaceae	245
Halothiobacillaceae	177		Natranaerobiaceae	50		Segniliparaceae	150		Intrasporangiaceae	175		Amoebophilaceae	106		Intrasporangiaceae	175		Chthonomonadaceae	134		Tsukamurellaceae	250		Melioribacteraceae	97		Intrasporangiaceae	151		Intrasporangiaceae	79		Trueperaceae	110		Puniceicoccaceae	84		Tsukamurellaceae	169		Puniceicoccaceae	189		Amoebophilaceae	213		Desulfohalobiaceae	241
Methylocystaceae	168		Dictyoglomaceae	45		Waddliaceae	150		Bacteriovoracaceae	172		Erythrobacteraceae	106		Magnetococcaceae	170		Desulfohalobiaceae	133		Sanguibacteraceae	249		Herpetosiphonaceae	93		Desulfohalobiaceae	149		Sanguibacteraceae	79		Parvularculaceae	109		Beutenbergiaceae	83		Caldisericaceae	162		Magnetococcaceae	186		Magnetococcaceae	204		Chthonomonadaceae	235
Desulfurellaceae	167		Parachlamydiaceae	45		Amoebophilaceae	149		Beutenbergiaceae	172		Bacteriovoracaceae	105		Beutenbergiaceae	167		Magnetococcaceae	132		Desulfohalobiaceae	243		Segniliparaceae	92		Chthonomonadaceae	136		Trueperaceae	69		Elusimicrobiaceae	107		Rhodobiaceae	79		Desulfurellaceae	160		Aerococcaceae	181		Segniliparaceae	197		Amoebophilaceae	226
Cardiobacteriaceae	154		Puniceicoccaceae	45		Tsukamurellaceae	149		Dermacoccaceae	166		Chthonomonadaceae	102		Halothiobacillaceae	163		Segniliparaceae	129		Segniliparaceae	228		Parachlamydiaceae	90		Amoebophilaceae	134		Amoebophilaceae	68		Methylacidiphilaceae	106		Dermacoccaceae	76		Amoebophilaceae	157		Desulfurobacteriaceae	181		Parvularculaceae	191		Halothiobacillaceae	224
Amoebophilaceae	153		Cardiobacteriaceae	43		Halothiobacillaceae	137		Desulfohalobiaceae	158		Halothiobacillaceae	101		Caldisericaceae	160		Acidothermaceae	126		Thermomicrobiaceae	210		Acidothermaceae	88		Segniliparaceae	132		Beutenbergiaceae	67		Sanguibacteraceae	101		Intrasporangiaceae	72		Intrasporangiaceae	155		Segniliparaceae	161		Chthonomonadaceae	178		Magnetococcaceae	222
Segniliparaceae	145		Parvularculaceae	43		Puniceicoccaceae	133		Desulfurellaceae	156		Coxiellaceae	93		Erythrobacteraceae	156		Herpetosiphonaceae	117		Herpetosiphonaceae	207		Chthonomonadaceae	88		Puniceicoccaceae	130		Cardiobacteriaceae	67		Dermacoccaceae	100		Aerococcaceae	71		Dermacoccaceae	145		Idiomarinaceae	157		Caldisericaceae	175		Segniliparaceae	218
Elusimicrobiaceae	142		Thermomicrobiaceae	43		Thermodesulfobiaceae	127		Parvularculaceae	155		Parvularculaceae	92		Parvularculaceae	143		Thermomicrobiaceae	103		Acidothermaceae	184		Desulfurobacteriaceae	81		Desulfurellaceae	112		Dermacoccaceae	64		Bacteriovoracaceae	98		Bacteriovoracaceae	71		Parvularculaceae	141		Chthonomonadaceae	155		Desulfurellaceae	175		Dermacoccaceae	215
Waddliaceae	136		Chthonomonadaceae	42		Chthonomonadaceae	126		Tsukamurellaceae	153		Puniceicoccaceae	88		Cardiobacteriaceae	131		Amoebophilaceae	100		Caldisericaceae	181		Cardiobacteriaceae	74		Acidothermaceae	111		Halothiobacillaceae	64		Tsukamurellaceae	89		Idiomarinaceae	71		Desulfohalobiaceae	140		Intrasporangiaceae	154		Cardiobacteriaceae	169		Parvularculaceae	209
Bacteriovoracaceae	131		Thermodesulfobiaceae	37		Aerococcaceae	125		Aerococcaceae	150		Cardiobacteriaceae	87		Herpetosiphonaceae	131		Aerococcaceae	91		Colwelliaceae	176		Parvularculaceae	74		Bacteriovoracaceae	110		Waddliaceae	61		Intrasporangiaceae	86		Parvularculaceae	71		Herpetosiphonaceae	140		Acidothermaceae	143		Herpetosiphonaceae	165		Desulfurellaceae	187
Intrasporangiaceae	129		Bacteriovoracaceae	36		Cardiobacteriaceae	123		Caldisericaceae	150		Segniliparaceae	83		Segniliparaceae	131		Halothiobacillaceae	91		Bacteriovoracaceae	173		Thermomicrobiaceae	74		Parvularculaceae	104		Segniliparaceae	57		Chthonomonadaceae	82		Sanguibacteraceae	64		Waddliaceae	136		Halothiobacillaceae	133		Aerococcaceae	161		Puniceicoccaceae	175
Parvularculaceae	126		Idiomarinaceae	35		Idiomarinaceae	122		Herpetosiphonaceae	143		Colwelliaceae	81		Colwelliaceae	128		Puniceicoccaceae	89		Amoebophilaceae	171		Bacteriovoracaceae	65		Cardiobacteriaceae	100		Bacteriovoracaceae	55		Thermomicrobiaceae	76		Erythrobacteraceae	59		Aerococcaceae	121		Jonesiaceae	130		Halothiobacillaceae	160		Waddliaceae	160
Acidothermaceae	113		Methylacidiphilaceae	32		Bacteriovoracaceae	117		Segniliparaceae	143		Herpetosiphonaceae	81		Simkaniaceae	122		Cardiobacteriaceae	88		Halothiobacillaceae	167		Amoebophilaceae	64		Thermomicrobiaceae	100		Chthonomonadaceae	54		Beutenbergiaceae	70		Caldisericaceae	56		Acidothermaceae	110		Thermomicrobiaceae	127		Acidothermaceae	151		Aerococcaceae	159
Puniceicoccaceae	112		Waddliaceae	32		Thermomicrobiaceae	109		Halothiobacillaceae	139		Thermomicrobiaceae	73		Aerococcaceae	115		Caldisericaceae	87		Puniceicoccaceae	162		Caldisericaceae	56		Colwelliaceae	97		Methylacidiphilaceae	54		Coxiellaceae	70		Chthonomonadaceae	54		Segniliparaceae	109		Waddliaceae	124		Waddliaceae	144		Acidothermaceae	158
Jonesiaceae	104		Jonesiaceae	31		Jonesiaceae	101		Magnetococcaceae	133		Aerococcaceae	68		Puniceicoccaceae	115		Idiomarinaceae	77		Idiomarinaceae	157		Waddliaceae	55		Coxiellaceae	93		Entomoplasmataceae	48		Idiomarinaceae	70		Waddliaceae	54		Coxiellaceae	108		Colwelliaceae	118		Puniceicoccaceae	143		Coxiellaceae	158
Coxiellaceae	101		Amoebophilaceae	30		Parvularculaceae	99		Thermomicrobiaceae	120		Caldisericaceae	68		Waddliaceae	115		Desulfurellaceae	74		Cardiobacteriaceae	154		Jonesiaceae	53		Aerococcaceae	85		Aerococcaceae	38		Segniliparaceae	68		Tsukamurellaceae	51		Cardiobacteriaceae	100		Parvularculaceae	118		Idiomarinaceae	131		Candidatus_Midichloriaceae	154
Idiomarinaceae	91		Aerococcaceae	29		Methylacidiphilaceae	86		Acidothermaceae	114		Acidothermaceae	64		Idiomarinaceae	110		Colwelliaceae	70		Aerococcaceae	136		Idiomarinaceae	52		Waddliaceae	81		Idiomarinaceae	38		Aerococcaceae	65		Desulfurellaceae	50		Puniceicoccaceae	98		Coxiellaceae	112		Jonesiaceae	112		Cardiobacteriaceae	154
Candidatus_Midichloriaceae	89		Caldisericaceae	29		Caldisericaceae	82		Cardiobacteriaceae	113		Waddliaceae	63		Methylacidiphilaceae	105		Waddliaceae	62		Waddliaceae	121		Colwelliaceae	51		Caldisericaceae	79		Thermomicrobiaceae	37		Caldisericaceae	64		Jonesiaceae	45		Thermomicrobiaceae	93		Desulfurellaceae	104		Thermomicrobiaceae	91		Idiomarinaceae	139
Thermomicrobiaceae	87		Entomoplasmataceae	14		Coxiellaceae	74		Waddliaceae	101		Idiomarinaceae	62		Candidatus_Midichloriaceae	98		Jonesiaceae	51		Jonesiaceae	116		Aerococcaceae	47		Idiomarinaceae	79		Acidothermaceae	36		Acidothermaceae	55		Thermomicrobiaceae	44		Jonesiaceae	90		Caldisericaceae	87		Simkaniaceae	90		Thermomicrobiaceae	133
Chthonomonadaceae	87		Coxiellaceae	12		Entomoplasmataceae	58		Jonesiaceae	88		Methylacidiphilaceae	54		Thermomicrobiaceae	98		Coxiellaceae	41		Methylacidiphilaceae	99		Coxiellaceae	37		Jonesiaceae	62		Caldisericaceae	33		Simkaniaceae	54		Coxiellaceae	36		Chthonomonadaceae	88		Methylacidiphilaceae	87		Candidatus_Midichloriaceae	80		Jonesiaceae	121
Methylacidiphilaceae	81		Simkaniaceae	12		Simkaniaceae	29		Methylacidiphilaceae	74		Simkaniaceae	51		Acidothermaceae	79		Methylacidiphilaceae	41		Coxiellaceae	97		Simkaniaceae	37		Methylacidiphilaceae	60		Simkaniaceae	30		Jonesiaceae	42		Simkaniaceae	25		Methylacidiphilaceae	79		Cardiobacteriaceae	68		Coxiellaceae	80		Methylacidiphilaceae	105
Simkaniaceae	58		Candidatus_Midichloriaceae	5		Candidatus_Midichloriaceae	21		Simkaniaceae	65		Jonesiaceae	26		Jonesiaceae	77		Simkaniaceae	35		Simkaniaceae	96		Methylacidiphilaceae	32		Simkaniaceae	47		Jonesiaceae	19		Candidatus_Midichloriaceae	40		Candidatus_Midichloriaceae	23		Simkaniaceae	38		Simkaniaceae	59		Methylacidiphilaceae	80		Simkaniaceae	67
